# Supplementary material for: Chronic High-Fat Diet Induces Early Barrett’s Esophagus in Mice through Lipidome Remodeling
Source: Biomolecules. 2020 May 16;10(5):776. doi: 10.3390/biom10050776 (PMC7277507; doi:10.3390/biom10050776)
Supplement: Supplementary file 1 [file biomolecules-10-00776-s001.zip]

Archive with 2 entries (2 files):
- Supplemental Info/Table S1.xlsx
- Supplemental Info/Table S2_V2.docx
