# Supplementary material for: Chronic High-Fat Diet Induces Early Barrett’s Esophagus in Mice through Lipidome Remodeling
Source: Biomolecules. 2020 May 16;10(5):776. doi: 10.3390/biom10050776 (PMC7277507; doi:10.3390/biom10050776)
Supplement: Supplementary file 1 [file biomolecules-10-00776-s001.zip › Supplemental Info/Table S1.xlsx]

## Sheet: Overview
Table S1. Targeted lipidomics methods
These spreadsheets labeled F1, F2 and A contain the settings for the autosampler, binary pump, column oven and QQQ compartments used to acquire the mouse lipidomics data. Methods used either formate (F1, F2) or acetate (A) buffers.
Column headings in worksheets F1, F2, A
Column Heading	Notes
Cpd Name	Lipid nomenclature as recommended by LIPIDMAPS
ISTD?	Internal standard
Prec Ion	Precursor ion
MS1 Res	MS1 resolution
Prod Ion	Product ion
MS2 Res	MS2 resolution
Frag (V)	Fragmentor voltage
CE (V)	Collision energy
Cell Acc (V)	Cell accelerator
Ret Time (min)	Retention time
Ret Window	Retention time window
Polarity	Polarity
Overview of lipid classes per method
Lipid class	Transitions	Method	Polarity
Cer	44	F1	Positive
PC	38	F1	Positive
PS	39	F1	Negative
SM	34	F1	Positive
HexCer	29	F2	Positive
LacCer	20	F2	Positive
LPC	24	F2	Positive
LPE	21	F2	Positive
PC-O / PC-P	53	F2	Positive
So	3	F2	Positive
Sa	3	F2	Positive
PE	28	A	Positive / Negative
PE-O / PE-P	45	A	Positive / Negative
PG	20	A	Negative
PI	23	A	Negative
So1P	2	A	Positive
Sa1P	3	A	Positive

## Sheet: F1
																															Acquisition Method Report
		Acquisition Method Info
		Method Name																				F1.m
		Method Description
				Device List
									HiP Sampler
									Binary Pump
									Column Comp.
									QQQ
MS QQQ Mass Spectrometer
			Ion Source																				AJS ESI																				Tune File
			Stop Mode																				By StopTime																				Stop Time (min)
			Time Filter																				On																				Time Filter Width (min)
			LC->Waste Pre Row																				N/A																				LC->Waste Post Row
Time Segments
					Index										Start Time (min)						Scan Type									Ion Mode					Div Valve											Delta EMV
					1										0						DynamicMRM									ESI+Agilent Jet Stream					To MS											200
Time Segment 1
Scan Segments
					Cpd Name							ISTD?						Prec Ion						MS1 Res					Prod Ion				MS2 Res						Frag (V)										CE (V)
					15:0-18:1(d7) PC							Yes						753.615						Unit (6490)					184.07				Unit (6490)						380										29
					18:1-d9 SM							Yes						738.64674						Unit (6490)					184.1				Unit (6490)						380										25
					Cer d18:0/C14:0							No						512.7						Unit (6490)					266.4				Unit (6490)						380										30
					Cer d18:0/C16:0							No						540.7						Unit (6490)					266.4				Unit (6490)						380										30
					Cer d18:0/C16:1							No						538.7						Unit (6490)					266.4				Unit (6490)						380										30
					Cer d18:0/C18:0							No						568.7						Unit (6490)					266.4				Unit (6490)						380										30
					Cer d18:0/C18:1							No						566.7						Unit (6490)					266.4				Unit (6490)						380										30
					Cer d18:0/C20:0							No						596.7						Unit (6490)					266.4				Unit (6490)						380										30
					Cer d18:0/C22:0							No						624.7						Unit (6490)					266.4				Unit (6490)						380										30
					Cer d18:0/C24:0							No						652.7						Unit (6490)					266.4				Unit (6490)						380										30
					Cer d18:0/C24:1							No						650.7						Unit (6490)					266.4				Unit (6490)						380										30
					Cer d18:0/C24:2							No						648.7						Unit (6490)					266.4				Unit (6490)						380										30
					Cer d18:0/C26:0							No						682.7						Unit (6490)					266.4				Unit (6490)						380										30
					Cer d18:0/C26:1							No						680.7						Unit (6490)					266.4				Unit (6490)						380										30
					Cer d18:0/C26:2							No						678.7						Unit (6490)					266.4				Unit (6490)						380										30
					Cer d18:1/C12:0							Yes						482.6						Unit (6490)					264.4				Unit (6490)						380										30
					Cer d18:1/C14:0							No						510.7						Unit (6490)					264.4				Unit (6490)						380										30
					Cer d18:1/C16:0							No						538.7						Unit (6490)					264.4				Unit (6490)						380										30
					Cer d18:1/C16:1							No						536.7						Unit (6490)					264.4				Unit (6490)						380										30
					Cer d18:1/C18:0							No						566.7						Unit (6490)					264.4				Unit (6490)						380										30
					Cer d18:1/C18:1							No						564.7						Unit (6490)					264.4				Unit (6490)						380										30
					Cer d18:1/C20:0							No						594.7						Unit (6490)					264.4				Unit (6490)						380										30
					Cer d18:1/C20:1							No						592.7						Unit (6490)					264.4				Unit (6490)						380										30
					Cer d18:1/C20:2							No						590.7						Unit (6490)					264.4				Unit (6490)						380										30
					Cer d18:1/C22:0							No						622.7						Unit (6490)					264.4				Unit (6490)						380										30
					Cer d18:1/C22:1							No						620.7						Unit (6490)					264.4				Unit (6490)						380										30
					Cer d18:1/C22:2							No						618.7						Unit (6490)					264.4				Unit (6490)						380										30
					Cer d18:1/C22:3							No						616.7						Unit (6490)					264.4				Unit (6490)						380										30
					Cer d18:1/C22:4							No						614.7						Unit (6490)					264.4				Unit (6490)						380										30
					Cer d18:1/C22:5							No						612.7						Unit (6490)					264.4				Unit (6490)						380										30
					Cer d18:1/C22:6							No						610.7						Unit (6490)					264.4				Unit (6490)						380										30
					Cer d18:1/C24:0							No						650.7						Unit (6490)					264.4				Unit (6490)						380										30
					Cer d18:1/C24:1							No						648.7						Unit (6490)					264.4				Unit (6490)						380										30
					Cer d18:1/C24:2							No						646.7						Unit (6490)					264.4				Unit (6490)						380										30
					Cer d18:1/C26:0							No						680.7						Unit (6490)					264.4				Unit (6490)						380										30
					Cer d18:1/C26:1							No						678.7						Unit (6490)					264.4				Unit (6490)						380										30
					Cer d18:2/C14:0							No						508.7						Unit (6490)					262.4				Unit (6490)						380										30
					Cer d18:2/C16:0							No						536.7						Unit (6490)					262.4				Unit (6490)						380										30
					Cer d18:2/C16:1							No						534.7						Unit (6490)					262.4				Unit (6490)						380										30
					Cer d18:2/C18:0							No						564.7						Unit (6490)					262.4				Unit (6490)						380										30
					Cer d18:2/C18:1							No						562.7						Unit (6490)					262.4				Unit (6490)						380										30
					Cer d18:2/C20:0							No						592.7						Unit (6490)					262.4				Unit (6490)						380										30
					Cer d18:2/C20:1							No						590.7						Unit (6490)					262.4				Unit (6490)						380										30
					Cer d18:2/C22:0							No						620.7						Unit (6490)					262.4				Unit (6490)						380										30
					Cer d18:2/C24:1							No						646.7						Unit (6490)					262.4				Unit (6490)						380										30
					Cer d18:2/C24:2							No						644.7						Unit (6490)					262.4				Unit (6490)						380										30
					PC 30:0							No						706.5						Unit (6490)					184.1				Unit (6490)						380										29
					PC 30:1							No						704.5						Unit (6490)					184.1				Unit (6490)						380										29
					PC 30:2							No						702.5						Unit (6490)					184.1				Unit (6490)						380										29
					PC 32:0							No						734.6						Unit (6490)					184.1				Unit (6490)						380										29
					PC 32:1							No						732.6						Unit (6490)					184.1				Unit (6490)						380										29
					PC 32:2							No						730.5						Unit (6490)					184.1				Unit (6490)						380										29
					PC 32:3							No						728.5						Unit (6490)					184.1				Unit (6490)						380										29
					PC 34:0							No						762.6						Unit (6490)					184.1				Unit (6490)						380										29
					PC 34:1							No						760.6						Unit (6490)					184.1				Unit (6490)						380										29
					PC 34:2							No						758.6						Unit (6490)					184.1				Unit (6490)						380										29
					PC 34:3							No						756.6						Unit (6490)					184.1				Unit (6490)						380										29
					PC 34:4							No						754.5						Unit (6490)					184.1				Unit (6490)						380										29
					PC 34:5							No						752.5						Unit (6490)					184.1				Unit (6490)						380										29
					PC 36:0							No						790.6						Unit (6490)					184.1				Unit (6490)						380										29
					PC 36:1							No						788.6						Unit (6490)					184.1				Unit (6490)						380										29
					PC 36:2							No						786.6						Unit (6490)					184.1				Unit (6490)						380										29
					PC 36:3							No						784.6						Unit (6490)					184.1				Unit (6490)						380										29
					PC 36:4							No						782.6						Unit (6490)					184.1				Unit (6490)						380										29
					PC 36:5							No						780.6						Unit (6490)					184.1				Unit (6490)						380										29
					PC 36:6							No						778.5						Unit (6490)					184.1				Unit (6490)						380										29
					PC 38:0							No						818.6						Unit (6490)					184.1				Unit (6490)						380										29
					PC 38:1							No						816.6						Unit (6490)					184.1				Unit (6490)						380										29
					PC 38:2							No						814.6						Unit (6490)					184.1				Unit (6490)						380										29
					PC 38:3							No						812.6						Unit (6490)					184.1				Unit (6490)						380										29
					PC 38:4							No						810.6						Unit (6490)					184.1				Unit (6490)						380										29
					PC 38:5							No						808.6						Unit (6490)					184.1				Unit (6490)						380										29
					PC 38:6							No						806.6						Unit (6490)					184.1				Unit (6490)						380										29
					PC 38:7							No						804.6						Unit (6490)					184.1				Unit (6490)						380										29
					PC 40:0							No						846.6						Unit (6490)					184.1				Unit (6490)						380										29
					PC 40:1							No						844.6						Unit (6490)					184.1				Unit (6490)						380										29
					PC 40:2							No						842.6						Unit (6490)					184.1				Unit (6490)						380										29
					PC 40:3							No						840.6						Unit (6490)					184.1				Unit (6490)						380										29
					PC 40:4							No						838.6						Unit (6490)					184.1				Unit (6490)						380										29
					PC 40:5							No						836.6						Unit (6490)					184.1				Unit (6490)						380										29
					PC 40:6							No						834.6						Unit (6490)					184.1				Unit (6490)						380										29
					PC 40:7							No						832.6						Unit (6490)					184.1				Unit (6490)						380										29
					PC 40:8							No						830.6						Unit (6490)					184.1				Unit (6490)						380										29
					PS 32:0							No						734.5						Unit (6490)					647.4				Unit (6490)						380										30
					PS 32:0							No						734.5						Unit (6490)					549.5				Unit (6490)						380										30
					PS 32:0							No						734.5						Unit (6490)					255.2				Unit (6490)						380										60
					PS 32:1							No						732.5						Unit (6490)					645.4				Unit (6490)						380										30
					PS 32:1							No						732.5						Unit (6490)					547.5				Unit (6490)						380										30
					PS 32:1							No						732.5						Unit (6490)					281.3				Unit (6490)						380										60
					PS 32:1							No						732.5						Unit (6490)					255.2				Unit (6490)						380										60
					PS 32:1							No						732.5						Unit (6490)					253.2				Unit (6490)						380										60
					PS 32:1							No						732.5						Unit (6490)					227.2				Unit (6490)						380										60
					PS 32:2							No						730.5						Unit (6490)					643.4				Unit (6490)						380										30
					PS 32:2							No						730.5						Unit (6490)					545.5				Unit (6490)						380										30
					PS 32:2							No						730.5						Unit (6490)					253.2				Unit (6490)						380										60
					PS 33:1 d7							Yes						753.5538						Unit (6490)					666.4538				Unit (6490)						380										30
					PS 33:1 d7							Yes						753.5538						Unit (6490)					568.5538				Unit (6490)						380										30
					PS 33:1 d7							Yes						753.5538						Unit (6490)					288.3				Unit (6490)						380										50
					PS 34:0							No						762.6						Unit (6490)					675.5				Unit (6490)						380										30
					PS 34:0							No						762.6						Unit (6490)					577.6				Unit (6490)						380										30
					PS 34:0							No						762.6						Unit (6490)					283.3				Unit (6490)						380										60
					PS 34:0							No						762.6						Unit (6490)					255.2				Unit (6490)						380										60
					PS 34:1							No						760.6						Unit (6490)					673.5				Unit (6490)						380										30
					PS 34:1							No						760.6						Unit (6490)					575.6				Unit (6490)						380										30
					PS 34:1							No						760.6						Unit (6490)					281.3				Unit (6490)						380										60
					PS 34:1							No						760.6						Unit (6490)					255.2				Unit (6490)						380										60
					PS 34:2							No						758.6						Unit (6490)					671.5				Unit (6490)						380										30
					PS 34:2							No						758.6						Unit (6490)					573.6				Unit (6490)						380										30
					PS 34:2							No						758.6						Unit (6490)					281.3				Unit (6490)						380										60
					PS 34:2							No						758.6						Unit (6490)					253.2				Unit (6490)						380										60
					PS 36:0							No						790.6						Unit (6490)					703.5				Unit (6490)						380										30
					PS 36:0							No						790.6						Unit (6490)					605.6				Unit (6490)						380										30
					PS 36:0							No						790.6						Unit (6490)					283.3				Unit (6490)						380										60
					PS 36:1							No						788.6						Unit (6490)					701.5				Unit (6490)						380										30
					PS 36:1							No						788.6						Unit (6490)					603.6				Unit (6490)						380										30
					PS 36:1							No						788.6						Unit (6490)					283.3				Unit (6490)						380										60
					PS 36:1							No						788.6						Unit (6490)					281.3				Unit (6490)						380										60
					PS 36:1							No						788.6						Unit (6490)					255.3				Unit (6490)						380										60
					PS 36:1							No						788.6						Unit (6490)					253.3				Unit (6490)						380										60
					PS 36:2							No						786.6						Unit (6490)					699.5				Unit (6490)						380										30
					PS 36:2							No						786.6						Unit (6490)					601.6				Unit (6490)						380										30
					PS 36:2							No						786.6						Unit (6490)					281.3				Unit (6490)						380										60
					SM 18:1/16:0							No						703.5						Unit (6490)					184.1				Unit (6490)						380										25
					SM 18:1/16:0 ID264							No						703.5						Unit (6490)					264.4				Unit (6490)						380										25
					SM 18:1/16:1							No						701.5						Unit (6490)					184.1				Unit (6490)						380										25
					SM 18:1/16:1 ID264							No						701.5						Unit (6490)					264.4				Unit (6490)						380										25
					SM 18:1/16:2							No						609.5						Unit (6490)					184.1				Unit (6490)						380										25
					SM 18:1/18:0							No						731.6						Unit (6490)					184.1				Unit (6490)						380										25
					SM 18:1/18:0 ID264							No						731.6						Unit (6490)					264.4				Unit (6490)						380										25
					SM 18:1/18:1							No						729.6						Unit (6490)					184.1				Unit (6490)						380										25
					SM 18:1/18:1 ID264							No						729.6						Unit (6490)					264.4				Unit (6490)						380										25
					SM 18:1/18:2							No						727.6						Unit (6490)					184.1				Unit (6490)						380										25
					SM 18:1/20:0							No						759.6						Unit (6490)					184.1				Unit (6490)						380										25
					SM 18:1/20:1							No						757.6						Unit (6490)					184.1				Unit (6490)						380										25
					SM 18:1/20:2							No						755.6						Unit (6490)					184.1				Unit (6490)						380										25
					SM 18:1/22:0							No						787.6						Unit (6490)					184.1				Unit (6490)						380										25
					SM 18:1/22:1							No						785.6						Unit (6490)					184.1				Unit (6490)						380										25
					SM 18:1/22:2							No						783.6						Unit (6490)					184.1				Unit (6490)						380										25
					SM 18:1/22:3							No						781.6						Unit (6490)					184.1				Unit (6490)						380										25
					SM 18:1/22:4							No						779.6						Unit (6490)					184.1				Unit (6490)						380										25
					SM 18:1/22:5							No						777.6						Unit (6490)					184.1				Unit (6490)						380										25
					SM 18:1/22:6							No						775.6						Unit (6490)					184.1				Unit (6490)						380										25
					SM 18:1/24:0							No						815.6						Unit (6490)					184.1				Unit (6490)						380										25
					SM 18:1/24:0 ID264							No						815.6						Unit (6490)					264.4				Unit (6490)						380										25
					SM 18:1/24:1							No						813.6						Unit (6490)					184.1				Unit (6490)						380										25
					SM 18:1/24:1 ID264							No						813.6						Unit (6490)					264.4				Unit (6490)						380										25
					SM 18:1/24:2							No						811.6						Unit (6490)					184.1				Unit (6490)						380										25
					SM 18:1/26:0							No						843.9						Unit (6490)					184.1				Unit (6490)						380										25
					SM 18:1/26:1							No						841.9						Unit (6490)					184.1				Unit (6490)						380										25
					SM d18:0/16:0							No						705.6						Unit (6490)					184.1				Unit (6490)						380										25
					SM d18:0/18:0							No						733.6						Unit (6490)					184.1				Unit (6490)						380										25
					SM d18:0/20:0							No						761.8						Unit (6490)					184.1				Unit (6490)						380										25
					SM d18:0/22:0							No						789.9						Unit (6490)					184.1				Unit (6490)						380										25
					SM d18:0/24:0							No						817.9						Unit (6490)					184.1				Unit (6490)						380										25
					SM d18:0/26:0							No						845.9						Unit (6490)					184.1				Unit (6490)						380										25
Scan Parameters
					Data Stg										Threshold
					Centroid										0
Source Parameters
					Parameter											Value (+)											Value (-)
					Gas Temp (°C)											250											250
					Gas Flow (l/min)											15											15
					Nebulizer (psi)											30											30
					SheathGasHeater											400											400
					SheathGasFlow											12											12
					Capillary (V)											4000											5000
					VCharging											0											2000
Ion Funnel Parameters
			Pos High Pressure RF																				150																				Neg High Pressure RF
			Pos Low Pressure RF																				120																				Neg Low Pressure RF
Chromatograms
					Chrom Type											Label											Offset							Y-Range
					TIC											TIC											0							10000000
Instrument Curves
					Actual
					VCap
					Capillary Current
					Chamber Current
					Gas Flow
					Gas Temp
					High Vac
					MS1 Heater
					MS2 Heater
					NebulizerPressure
					Pump1Current
					Pump2Current
					VacuumPressure1
					Sheath Gas Flow (l/min)
					Sheath Gas Temp (°C)
					TurboSpeed1
					TurboSpeed2
Name:														HiP Sampler																														Model:
	Auxiliary
						Draw Speed																																										100.0 µL/min
						Eject Speed																																										100.0 µL/min
						Draw Position Offset																																										-2.0 mm
						Wait Time After Drawing																																										2.0 s
						Sample Flush Out Factor																																										5.0
						Vial/Well bottom sensing																																										No
	Injection
						Injection Mode																																										Injection with needle wash
						Injection Volume																																										4.00 µL
	Needle Wash
						Needle Wash Location																																										Flush Port
						Wash Time																																										3.0 s
	High throughput
						Automatic Delay Volume Reduction																																										No
	Overlapped Injection
						Enable Overlapped Injection																																										No
	Valve Switching
						Valve Movements																																										0
	Valve Switch Time 1
						Switch Time 1 Enabled																																										No
	Valve Switch Time 2
						Switch Time 2 Enabled																																										No
	Valve Switch Time 3
						Switch Time 3 Enabled																																										No
	Valve Switch Time 4
						Switch Time 4 Enabled																																										No
	Stop Time
						Stoptime Mode																																										As pump/No limit
	Post Time
						Posttime Mode																																										Off
Name:														Binary Pump																														Model:
						Flow																																										0.500 mL/min
						Use Solvent Types																																										Yes
						Stroke Mode																																										Synchronized
						Low Pressure Limit																																										0.00 bar
						High Pressure Limit																																										1200.00 bar
						Max. Flow Ramp Up																																										100.000 mL/min²
						Max. Flow Ramp Down																																										100.000 mL/min²
						Expected Mixer																																										No check
	Stroke A
						Automatic Stroke Calculation A																																										Yes
	Compress A
						Compressibility Mode A																																										Compressibility Value Set
						Compressibility A																																										45 10e-6/bar
	Compress B
						Compressibility Mode B																																										Compressibility Value Set
						Compressibility B																																										75 10e-6/bar
	Stop Time
						Stoptime Mode																																										Time set
						Stoptime																																										14.00 min
	Post Time
						Posttime Mode																																										Off
	Timetable
						Timetable
										Time															Function												Parameter
							1			8.00 min															Change Solvent Composition												Solvent composition A: 40.00 % B:60.00 %
							2			9.30 min															Change Solvent Composition												Solvent composition A: 90.00 % B:10.00 %
							3			10.30 min															Change Solvent Composition												Solvent composition A: 90.00 % B:10.00 %
							4			11.30 min															Change Solvent Composition												Solvent composition A: 0.10 % B:99.90 %
							5			11.30 min															Change Flow												Flow: 0.5 mL/min
						Solvent Composition
											Channel						Ch. 1 Solv.									Name 1						Ch2 Solv.								Name 2
								1			A						50.0 % ACN in Water V.02									0.1% Formic Acid						50.0 % ACN in Water V.02								0.1% Formic Acid
								2			B						95.0 % ACN in Water V.02									0.1% Formic Acid						95.0 % ACN in Water V.02								0.1% Formic Acid
Name:														Column Comp.																														Model:
						Ready when front door open																																										Yes
	Left Temperature Control
						Temperature Control Mode																																										Temperature Set
						Temperature																																										30.00 °C
	Enable Analysis Left Temperature
						Enable Analysis Left Temperature On																																										Yes
						Enable Analysis Left Temperature Value																																										1.00 °C
	Right Temperature Control
						Right temperature Control Mode																																										Combined
	Enable Analysis Right Temperature
						Enable Analysis Right Temperature On																																										Yes
						Enable Analysis Right Temperature Value																																										1.00 °C
	Stop Time
						Stoptime Mode																																										As pump/injector
	Post Time
						Posttime Mode																																										Off

## Sheet: F2
																															Acquisition Method Report
		Acquisition Method Info
		Method Name																				F2.m
		Method Description
				Device List
									HiP Sampler
									Binary Pump
									Column Comp.
									QQQ
MS QQQ Mass Spectrometer
			Ion Source																				AJS ESI																				Tune File
			Stop Mode																				By StopTime																				Stop Time (min)
			Time Filter																				On																				Time Filter Width (min)
			LC->Waste Pre Row																				N/A																				LC->Waste Post Row
Time Segments
					Index										Start Time (min)						Scan Type									Ion Mode					Div Valve											Delta EMV
					1										0						DynamicMRM									ESI+Agilent Jet Stream					To MS											200
Time Segment 1
Scan Segments
					Cpd Name							ISTD?						Prec Ion						MS1 Res					Prod Ion				MS2 Res						Frag (V)										CE (V)
					15:0-18:1(d7) PC							Yes						753.615						Unit (6490)					184.07				Unit (6490)						380										29
					18:1(d7) Lyso PC							Yes						529.398						Unit (6490)					184.1				Unit (6490)						380										29
					18:1(d7) Lyso PE							Yes						487.35						Unit (6490)					346.33				Unit (6490)						380										17
					Cer1P d18:1/12:0							Yes						562.42						Unit (6490)					264.3				Unit (6490)						380										41
					GlucCer d18:1/12:0							Yes						644.68						Unit (6490)					464.5				Unit (6490)						380										45
					GlucCer d18:1/12:0							Yes						644.68						Unit (6490)					264.5				Unit (6490)						380										45
					HexCer d16:1/C22:0							No						756.7						Unit (6490)					236.4				Unit (6490)						380										29
					HexCer d18:0/C14:0							No						674.7						Unit (6490)					266.4				Unit (6490)						380										29
					HexCer d18:0/C16:0							No						702.7						Unit (6490)					266.4				Unit (6490)						380										29
					HexCer d18:0/C18:0							No						730.7						Unit (6490)					266.4				Unit (6490)						380										29
					HexCer d18:0/C18:1							No						728.7						Unit (6490)					266.4				Unit (6490)						380										29
					HexCer d18:0/C20:0							No						758.7						Unit (6490)					266.4				Unit (6490)						380										29
					HexCer d18:0/C22:0							No						786.7						Unit (6490)					266.4				Unit (6490)						380										29
					HexCer d18:0/C24:0							No						814.7						Unit (6490)					266.4				Unit (6490)						380										29
					HexCer d18:0/C24:1							No						812.7						Unit (6490)					266.4				Unit (6490)						380										29
					HexCer d18:0/C26:0							No						842.7						Unit (6490)					266.4				Unit (6490)						380										29
					HexCer d18:0/C26:1							No						840.7						Unit (6490)					266.4				Unit (6490)						380										29
					HexCer d18:1/C14:0							No						672.7						Unit (6490)					264.4				Unit (6490)						380										29
					HexCer d18:1/C16:0							No						700.7						Unit (6490)					264.4				Unit (6490)						380										29
					HexCer d18:1/C18:0							No						728.7						Unit (6490)					264.4				Unit (6490)						380										29
					HexCer d18:1/C18:1							No						726.7						Unit (6490)					264.4				Unit (6490)						380										29
					HexCer d18:1/C20:0							No						756.7						Unit (6490)					264.4				Unit (6490)						380										29
					HexCer d18:1/C22:0							No						784.7						Unit (6490)					264.4				Unit (6490)						380										29
					HexCer d18:1/C24:0							No						812.7						Unit (6490)					264.4				Unit (6490)						380										29
					HexCer d18:1/C24:1							No						810.7						Unit (6490)					264.4				Unit (6490)						380										29
					HexCer d18:1/C26:0							No						840.7						Unit (6490)					264.4				Unit (6490)						380										29
					HexCer d18:1/C26:1							No						838.7						Unit (6490)					264.4				Unit (6490)						380										29
					HexCer d18:2/C14:0							No						670.7						Unit (6490)					262.4				Unit (6490)						380										29
					HexCer d18:2/C16:0							No						698.7						Unit (6490)					262.4				Unit (6490)						380										29
					HexCer d18:2/C18:1							No						724.7						Unit (6490)					262.4				Unit (6490)						380										29
					HexCer d18:2/C20:0							No						754.7						Unit (6490)					262.4				Unit (6490)						380										29
					HexCer d18:2/C20:1							No						752.7						Unit (6490)					262.4				Unit (6490)						380										29
					HexCer d18:2/C22:0							No						782.7						Unit (6490)					262.4				Unit (6490)						380										29
					LacCer d18:0/C16:0							No						864.7						Unit (6490)					266.4				Unit (6490)						380										35
					LacCer d18:0/C18:0							No						892.7						Unit (6490)					266.4				Unit (6490)						380										35
					LacCer d18:0/C20:0							No						920.7						Unit (6490)					266.4				Unit (6490)						380										35
					LacCer d18:0/C22:0							No						948.8						Unit (6490)					266.4				Unit (6490)						380										35
					LacCer d18:0/C24:0							No						976.9						Unit (6490)					266.4				Unit (6490)						380										35
					LacCer d18:0/C24:1							No						974.9						Unit (6490)					266.4				Unit (6490)						380										35
					LacCer d18:0/C26:0							No						1004.9						Unit (6490)					266.4				Unit (6490)						380										35
					LacCer d18:0/C26:1							No						1002.9						Unit (6490)					266.4				Unit (6490)						380										35
					LacCer d18:1/12:0							Yes						806.69						Unit (6490)					626.5				Unit (6490)						380										57
					LacCer d18:1/12:0							Yes						806.69						Unit (6490)					464.4				Unit (6490)						380										57
					LacCer d18:1/12:0							Yes						806.69						Unit (6490)					264.4				Unit (6490)						380										57
					LacCer d18:1/C12:0							No						806.6						Unit (6490)					264.4				Unit (6490)						380										35
					LacCer d18:1/C16:0							No						862.7						Unit (6490)					264.4				Unit (6490)						380										35
					LacCer d18:1/C18:0							No						890.7						Unit (6490)					264.4				Unit (6490)						380										35
					LacCer d18:1/C20:0							No						918.7						Unit (6490)					264.4				Unit (6490)						380										35
					LacCer d18:1/C22:0							No						946.8						Unit (6490)					264.4				Unit (6490)						380										35
					LacCer d18:1/C24:0							No						974.9						Unit (6490)					264.4				Unit (6490)						380										35
					LacCer d18:1/C24:1							No						972.9						Unit (6490)					264.4				Unit (6490)						380										35
					LacCer d18:1/C26:0							No						1002.9						Unit (6490)					264.4				Unit (6490)						380										35
					LacCer d18:1/C26:1							No						1000.9						Unit (6490)					264.4				Unit (6490)						380										35
					LPC 14:0							No						468.3						Unit (6490)					184.1				Unit (6490)						380										29
					LPC 16:0							No						496.3						Unit (6490)					184.1				Unit (6490)						380										29
					LPC 16:1							No						494.3						Unit (6490)					184.1				Unit (6490)						380										29
					LPC 18:0							No						524.4						Unit (6490)					184.1				Unit (6490)						380										29
					LPC 18:1							No						522.4						Unit (6490)					184.1				Unit (6490)						380										29
					LPC 18:2							No						520.3						Unit (6490)					184.1				Unit (6490)						380										29
					LPC 20:0							No						552.4						Unit (6490)					184.1				Unit (6490)						380										29
					LPC 20:1							No						550.4						Unit (6490)					184.1				Unit (6490)						380										29
					LPC 20:2							No						548.4						Unit (6490)					184.1				Unit (6490)						380										29
					LPC 20:3							No						546.4						Unit (6490)					184.1				Unit (6490)						380										29
					LPC 20:4							No						544.3						Unit (6490)					184.1				Unit (6490)						380										29
					LPC 20:5							No						542.3						Unit (6490)					184.1				Unit (6490)						380										29
					LPC 22:0							No						580.4						Unit (6490)					184.1				Unit (6490)						380										29
					LPC 22:1							No						578.4						Unit (6490)					184.1				Unit (6490)						380										29
					LPC 22:2							No						576.4						Unit (6490)					184.1				Unit (6490)						380										29
					LPC 22:3							No						574.4						Unit (6490)					184.1				Unit (6490)						380										29
					LPC 22:4							No						572.4						Unit (6490)					184.1				Unit (6490)						380										29
					LPC 22:5							No						570.4						Unit (6490)					184.1				Unit (6490)						380										29
					LPC 22:6							No						568.3						Unit (6490)					184.1				Unit (6490)						380										29
					LPC 24:0							No						608.5						Unit (6490)					184.1				Unit (6490)						380										29
					LPC 24:1							No						606.4						Unit (6490)					184.1				Unit (6490)						380										29
					LPC 26:0							No						636.5						Unit (6490)					184.1				Unit (6490)						380										29
					LPC 26:1							No						634.5						Unit (6490)					184.1				Unit (6490)						380										29
					LPE 14:0							No						426.31						Unit (6490)					285.29				Unit (6490)						380										17
					LPE 16:0							No						454.31						Unit (6490)					313.29				Unit (6490)						380										17
					LPE 16:1							No						452.294						Unit (6490)					311.274				Unit (6490)						380										17
					LPE 18:0							No						482.31						Unit (6490)					341.29				Unit (6490)						380										17
					LPE 18:1							No						480.294						Unit (6490)					339.274				Unit (6490)						380										17
					LPE 18:2							No						478.294						Unit (6490)					337.294				Unit (6490)						380										17
					LPE 20:0							No						510.31						Unit (6490)					369.31				Unit (6490)						380										17
					LPE 20:1							No						508.294						Unit (6490)					367.294				Unit (6490)						380										17
					LPE 20:2							No						506.294						Unit (6490)					365.294				Unit (6490)						380										17
					LPE 20:3							No						504.294						Unit (6490)					363.294				Unit (6490)						380										17
					LPE 20:4							No						502.294						Unit (6490)					361.294				Unit (6490)						380										17
					LPE 20:5							No						500.294						Unit (6490)					359.294				Unit (6490)						380										17
					LPE 22:0							No						538.31						Unit (6490)					397.29				Unit (6490)						380										17
					LPE 22:1							No						536.294						Unit (6490)					395.294				Unit (6490)						380										17
					LPE 22:2							No						534.294						Unit (6490)					393.294				Unit (6490)						380										17
					LPE 22:3							No						532.294						Unit (6490)					391.294				Unit (6490)						380										17
					LPE 22:4							No						530.294						Unit (6490)					389.294				Unit (6490)						380										17
					LPE 22:5							No						528.294						Unit (6490)					387.294				Unit (6490)						380										17
					LPE 22:6							No						526.294						Unit (6490)					385.294				Unit (6490)						380										17
					LPE 24:0							No						566.31						Unit (6490)					425.29				Unit (6490)						380										17
					LPE 24:1							No						564.294						Unit (6490)					423.274				Unit (6490)						380										17
					PC(O-32:0)							No						720.6						Unit (6490)					184.1				Unit (6490)						380										29
					PC(O-32:1)							No						718.5						Unit (6490)					184.1				Unit (6490)						380										29
					PC(O-32:2)							No						716.6						Unit (6490)					184.1				Unit (6490)						380										29
					PC(O-34:1)							No						746.6						Unit (6490)					184.1				Unit (6490)						380										29
					PC(O-34:2)							No						744.6						Unit (6490)					184.1				Unit (6490)						380										29
					PC(O-34:3)							No						742.5						Unit (6490)					184.1				Unit (6490)						380										29
					PC(O-34:4)							No						740.6						Unit (6490)					184.1				Unit (6490)						380										29
					PC(O-36:0)							No						776.6						Unit (6490)					184.1				Unit (6490)						380										29
					PC(O-36:1)							No						774.6						Unit (6490)					184.1				Unit (6490)						380										29
					PC(O-36:2)							No						772.6						Unit (6490)					184.1				Unit (6490)						380										29
					PC(O-36:3)							No						770.6						Unit (6490)					184.1				Unit (6490)						380										29
					PC(O-36:4)							No						768.6						Unit (6490)					184.1				Unit (6490)						380										29
					PC(O-36:5)							No						766.6						Unit (6490)					184.1				Unit (6490)						380										29
					PC(O-38:0)							No						804.6						Unit (6490)					184.1				Unit (6490)						380										29
					PC(O-38:1)							No						802.6						Unit (6490)					184.1				Unit (6490)						380										29
					PC(O-38:2)							No						800.6						Unit (6490)					184.1				Unit (6490)						380										29
					PC(O-38:3)							No						798.6						Unit (6490)					184.1				Unit (6490)						380										29
					PC(O-38:4)							No						796.6						Unit (6490)					184.1				Unit (6490)						380										29
					PC(O-38:5)							No						794.6						Unit (6490)					184.1				Unit (6490)						380										29
					PC(O-40:0)							No						832.6						Unit (6490)					184.1				Unit (6490)						380										29
					PC(O-40:1)							No						830.6						Unit (6490)					184.1				Unit (6490)						380										29
					PC(O-40:2)							No						828.6						Unit (6490)					184.1				Unit (6490)						380										29
					PC(O-40:3)							No						826.6						Unit (6490)					184.1				Unit (6490)						380										29
					PC(O-40:4)							No						824.6						Unit (6490)					184.1				Unit (6490)						380										29
					PC(O-40:5)							No						822.6						Unit (6490)					184.1				Unit (6490)						380										29
					PC(O-40:6)							No						820.6						Unit (6490)					184.1				Unit (6490)						380										29
					PC(O-40:7)							No						818.6						Unit (6490)					184.1				Unit (6490)						380										29
					PC(P-30:0)							No						690.4						Unit (6490)					184.1				Unit (6490)						380										29
					PC(P-32:0)							No						718.5						Unit (6490)					184.1				Unit (6490)						380										29
					PC(P-32:1)							No						716.6						Unit (6490)					184.1				Unit (6490)						380										29
					PC(P-34:1)							No						744.6						Unit (6490)					184.1				Unit (6490)						380										29
					PC(P-34:2)							No						742.5						Unit (6490)					184.1				Unit (6490)						380										29
					PC(P-34:3)							No						740.6						Unit (6490)					184.1				Unit (6490)						380										29
					PC(P-36:0)							No						774.6						Unit (6490)					184.1				Unit (6490)						380										29
					PC(P-36:1)							No						772.6						Unit (6490)					184.1				Unit (6490)						380										29
					PC(P-36:2)							No						770.6						Unit (6490)					184.1				Unit (6490)						380										29
					PC(P-36:3)							No						768.6						Unit (6490)					184.1				Unit (6490)						380										29
					PC(P-36:4)							No						766.6						Unit (6490)					184.1				Unit (6490)						380										29
					PC(P-36:5)							No						764.6						Unit (6490)					184.1				Unit (6490)						380										29
					PC(P-38:0)							No						802.6						Unit (6490)					184.1				Unit (6490)						380										29
					PC(P-38:1)							No						800.6						Unit (6490)					184.1				Unit (6490)						380										29
					PC(P-38:2)							No						798.6						Unit (6490)					184.1				Unit (6490)						380										29
					PC(P-38:3)							No						796.6						Unit (6490)					184.1				Unit (6490)						380										29
					PC(P-38:4)							No						794.6						Unit (6490)					184.1				Unit (6490)						380										29
					PC(P-38:5)							No						792.6						Unit (6490)					184.1				Unit (6490)						380										29
					PC(P-38:6)							No						790.6						Unit (6490)					184.4				Unit (6490)						380										29
					PC(P-40:0)							No						830.6						Unit (6490)					184.1				Unit (6490)						380										29
					PC(P-40:1)							No						828.6						Unit (6490)					184.1				Unit (6490)						380										29
					PC(P-40:2)							No						826.6						Unit (6490)					184.1				Unit (6490)						380										29
					PC(P-40:3)							No						824.6						Unit (6490)					184.1				Unit (6490)						380										29
					PC(P-40:4)							No						822.6						Unit (6490)					184.1				Unit (6490)						380										29
					PC(P-40:5)							No						820.6						Unit (6490)					184.1				Unit (6490)						380										29
					PC(P-40:6)							No						818.6						Unit (6490)					184.1				Unit (6490)						380										29
					Sa 17:0							Yes						288.44						Unit (6490)					270.3				Unit (6490)						380										21
					Sa d16:0							No						274.3						Unit (6490)					256.3				Unit (6490)						380										15
					Sa d18:0							No						302.4						Unit (6490)					284.3				Unit (6490)						380										15
					So 17:1							Yes						286.45						Unit (6490)					268.2				Unit (6490)						380										17
					So d16:1							No						272.3						Unit (6490)					254.2				Unit (6490)						380										15
					So d18:1							No						300.3						Unit (6490)					282.3				Unit (6490)						380										15
Scan Parameters
					Data Stg										Threshold
					Centroid										0
Source Parameters
					Parameter											Value (+)											Value (-)
					Gas Temp (°C)											250											250
					Gas Flow (l/min)											15											15
					Nebulizer (psi)											30											30
					SheathGasHeater											400											400
					SheathGasFlow											12											12
					Capillary (V)											4000											5000
					VCharging											0											2000
Ion Funnel Parameters
			Pos High Pressure RF																				150																				Neg High Pressure RF
			Pos Low Pressure RF																				120																				Neg Low Pressure RF
Chromatograms
					Chrom Type											Label											Offset							Y-Range
					TIC											TIC											0							10000000
Instrument Curves
					Actual
					VCap
					Capillary Current
					Chamber Current
					Gas Flow
					Gas Temp
					High Vac
					MS1 Heater
					MS2 Heater
					NebulizerPressure
					Pump1Current
					Pump2Current
					VacuumPressure1
					Sheath Gas Flow (l/min)
					Sheath Gas Temp (°C)
					TurboSpeed1
					TurboSpeed2
Name:														HiP Sampler																														Model:
	Auxiliary
						Draw Speed																																										100.0 µL/min
						Eject Speed																																										100.0 µL/min
						Draw Position Offset																																										-2.0 mm
						Wait Time After Drawing																																										2.0 s
						Sample Flush Out Factor																																										5.0
						Vial/Well bottom sensing																																										No
	Injection
						Injection Mode																																										Injection with needle wash
						Injection Volume																																										4.00 µL
	Needle Wash
						Needle Wash Location																																										Flush Port
						Wash Time																																										3.0 s
	High throughput
						Automatic Delay Volume Reduction																																										No
	Overlapped Injection
						Enable Overlapped Injection																																										No
	Valve Switching
						Valve Movements																																										0
	Valve Switch Time 1
						Switch Time 1 Enabled																																										No
	Valve Switch Time 2
						Switch Time 2 Enabled																																										No
	Valve Switch Time 3
						Switch Time 3 Enabled																																										No
	Valve Switch Time 4
						Switch Time 4 Enabled																																										No
	Stop Time
						Stoptime Mode																																										As pump/No limit
	Post Time
						Posttime Mode																																										Off
Name:														Binary Pump																														Model:
						Flow																																										0.500 mL/min
						Use Solvent Types																																										Yes
						Stroke Mode																																										Synchronized
						Low Pressure Limit																																										0.00 bar
						High Pressure Limit																																										1200.00 bar
						Max. Flow Ramp Up																																										100.000 mL/min²
						Max. Flow Ramp Down																																										100.000 mL/min²
						Expected Mixer																																										No check
	Stroke A
						Automatic Stroke Calculation A																																										Yes
	Compress A
						Compressibility Mode A																																										Compressibility Value Set
						Compressibility A																																										45 10e-6/bar
	Compress B
						Compressibility Mode B																																										Compressibility Value Set
						Compressibility B																																										75 10e-6/bar
	Stop Time
						Stoptime Mode																																										Time set
						Stoptime																																										14.00 min
	Post Time
						Posttime Mode																																										Off
	Timetable
						Timetable
										Time															Function												Parameter
							1			8.00 min															Change Solvent Composition												Solvent composition A: 40.00 % B:60.00 %
							2			9.30 min															Change Solvent Composition												Solvent composition A: 90.00 % B:10.00 %
							3			10.30 min															Change Solvent Composition												Solvent composition A: 90.00 % B:10.00 %
							4			11.30 min															Change Solvent Composition												Solvent composition A: 0.10 % B:99.90 %
							5			11.30 min															Change Flow												Flow: 0.5 mL/min
						Solvent Composition
											Channel						Ch. 1 Solv.									Name 1						Ch2 Solv.								Name 2
								1			A						50.0 % ACN in Water V.02									0.1% Formic Acid						50.0 % ACN in Water V.02								0.1% Formic Acid
								2			B						95.0 % ACN in Water V.02									0.1% Formic Acid						95.0 % ACN in Water V.02								0.1% Formic Acid
Name:														Column Comp.																														Model:
						Ready when front door open																																										Yes
	Left Temperature Control
						Temperature Control Mode																																										Temperature Set
						Temperature																																										30.00 °C
	Enable Analysis Left Temperature
						Enable Analysis Left Temperature On																																										Yes
						Enable Analysis Left Temperature Value																																										1.00 °C
	Right Temperature Control
						Right temperature Control Mode																																										Combined
	Enable Analysis Right Temperature
						Enable Analysis Right Temperature On																																										Yes
						Enable Analysis Right Temperature Value																																										1.00 °C
	Stop Time
						Stoptime Mode																																										As pump/injector
	Post Time
						Posttime Mode																																										Off

## Sheet: A
																															Acquisition Method Report
		Acquisition Method Info
		Method Name																				A.m
		Method Description
				Device List
									HiP Sampler
									Binary Pump
									Column Comp.
									QQQ
MS QQQ Mass Spectrometer
			Ion Source																				AJS ESI																				Tune File
			Stop Mode																				By StopTime																				Stop Time (min)
			Time Filter																				On																				Time Filter Width (min)
			LC->Waste Pre Row																				N/A																				LC->Waste Post Row
Time Segments
					Index										Start Time (min)						Scan Type									Ion Mode					Div Valve											Delta EMV
					1										0						DynamicMRM									ESI+Agilent Jet Stream					To MS											400
Time Segment 1
Scan Segments
					Cpd Name							ISTD?						Prec Ion						MS1 Res					Prod Ion				MS2 Res						Frag (V)										CE (V)
					15:0-18:1(d7) PE							Yes						711.561						Unit (6490)					570.546				Unit (6490)						380										17
					15:0-18:1(d7) PG							Yes						740.5466						Unit (6490)					288.292				Unit (6490)						380										35
					15:0-18:1(d7) PI							Yes						828.561						Unit (6490)					241.1				Unit (6490)						380										33
					PE 32:0							No						692.5						Unit (6490)					551.5				Unit (6490)						380										17
					PE 32:1							No						690.5						Unit (6490)					549.5				Unit (6490)						380										17
					PE 32:2							No						688.5						Unit (6490)					547.5				Unit (6490)						380										17
					PE 34:0							No						686.5						Unit (6490)					545.5				Unit (6490)						380										17
					PE 34:0 NEG							No						684.5						Unit (6490)					196				Unit (6490)						380										50
					PE 34:1							No						718.5						Unit (6490)					577.5				Unit (6490)						380										17
					PE 34:1 NEG							No						716.5						Unit (6490)					196				Unit (6490)						380										50
					PE 34:2							No						716.5						Unit (6490)					575.5				Unit (6490)						380										17
					PE 34:3							No						714.5						Unit (6490)					573.5				Unit (6490)						380										17
					PE 36:0							No						748.6						Unit (6490)					607.6				Unit (6490)						380										17
					PE 36:1							No						746.6						Unit (6490)					605.6				Unit (6490)						380										17
					PE 36:1 NEG							No						744.6						Unit (6490)					196				Unit (6490)						380										50
					PE 36:2							No						744.6						Unit (6490)					603.5				Unit (6490)						380										17
					PE 36:3							No						742.5						Unit (6490)					601.5				Unit (6490)						380										17
					PE 36:4							No						740.5						Unit (6490)					599.5				Unit (6490)						380										17
					PE 36:5							No						738.5						Unit (6490)					597.5				Unit (6490)						380										17
					PE 38:0							No						776.6						Unit (6490)					635.6				Unit (6490)						380										17
					PE 38:1							No						774.6						Unit (6490)					633.6				Unit (6490)						380										17
					PE 38:2							No						772.6						Unit (6490)					631.6				Unit (6490)						380										17
					PE 38:3							No						770.6						Unit (6490)					629.6				Unit (6490)						380										17
					PE 38:4							No						768.6						Unit (6490)					627.5				Unit (6490)						380										17
					PE 38:5							No						766.5						Unit (6490)					625.5				Unit (6490)						380										17
					PE 38:6							No						764.5						Unit (6490)					623.5				Unit (6490)						380										17
					PE 40:0							No						804.6						Unit (6490)					663.6				Unit (6490)						380										17
					PE 40:5							No						794.6						Unit (6490)					653.6				Unit (6490)						380										17
					PE 40:6							No						792.6						Unit (6490)					651.5				Unit (6490)						380										17
					PE 40:7							No						790.5						Unit (6490)					649.5				Unit (6490)						380										17
					PE(O-34:0)							No						706.6						Unit (6490)					565.5				Unit (6490)						380										17
					PE(O-34:0) NEG							No						704.6						Unit (6490)					196				Unit (6490)						380										50
					PE(O-34:1)							No						704.6						Unit (6490)					563.5				Unit (6490)						380										17
					PE(O-34:1) NEG							No						702.6						Unit (6490)					196				Unit (6490)						380										50
					PE(O-34:2)							No						702.5						Unit (6490)					561.5				Unit (6490)						380										17
					PE(O-36:0)							No						734.5						Unit (6490)					593.5				Unit (6490)						380										17
					PE(O-36:1)							No						732.5						Unit (6490)					591.5				Unit (6490)						380										17
					PE(O-36:1) NEG							No						730.5						Unit (6490)					196				Unit (6490)						380										50
					PE(O-36:2)							No						730.5						Unit (6490)					589.5				Unit (6490)						380										17
					PE(O-36:3)							No						728.6						Unit (6490)					587.5				Unit (6490)						380										17
					PE(O-36:4)							No						726.5						Unit (6490)					585.5				Unit (6490)						380										17
					PE(O-36:5)							No						724.5						Unit (6490)					583.5				Unit (6490)						380										17
					PE(O-36:6)							No						722.5						Unit (6490)					581.5				Unit (6490)						380										17
					PE(O-38:0)							No						762.6						Unit (6490)					621.6				Unit (6490)						380										17
					PE(O-38:1)							No						760.6						Unit (6490)					619.6				Unit (6490)						380										17
					PE(O-38:2)							No						758.6						Unit (6490)					617.6				Unit (6490)						380										17
					PE(O-38:3)							No						756.6						Unit (6490)					615.6				Unit (6490)						380										17
					PE(O-38:4)							No						754.6						Unit (6490)					613.6				Unit (6490)						380										17
					PE(O-38:5)							No						752.6						Unit (6490)					611.5				Unit (6490)						380										17
					PE(O-40:5)							No						780.6						Unit (6490)					639.6				Unit (6490)						380										17
					PE(O-40:6)							No						778.5						Unit (6490)					637.5				Unit (6490)						380										17
					PE(O-40:7)							No						776.6						Unit (6490)					635.5				Unit (6490)						380										17
					PE(P-32:0)							No						676.5						Unit (6490)					535.5				Unit (6490)						380										17
					PE(P-32:1)							No						674.5						Unit (6490)					533.5				Unit (6490)						380										17
					PE(P-32:2)							No						672.5						Unit (6490)					531.5				Unit (6490)						380										17
					PE(P-34:0)							No						704.5						Unit (6490)					563.5				Unit (6490)						380										17
					PE(P-34:0) NEG							No						702.5						Unit (6490)					196				Unit (6490)						380										50
					PE(P-34:1)							No						702.5						Unit (6490)					561.5				Unit (6490)						380										17
					PE(P-34:1) NEG							No						700.5						Unit (6490)					196				Unit (6490)						380										50
					PE(P-34:2)							No						700.5						Unit (6490)					559.5				Unit (6490)						380										17
					PE(P-36:0)							No						732.5						Unit (6490)					591.5				Unit (6490)						380										17
					PE(P-36:1)							No						730.5						Unit (6490)					589.5				Unit (6490)						380										17
					PE(P-36:1) NEG							No						728.5						Unit (6490)					196				Unit (6490)						380										50
					PE(P-36:2)							No						728.6						Unit (6490)					587.5				Unit (6490)						380										17
					PE(P-36:3)							No						726.5						Unit (6490)					585.5				Unit (6490)						380										17
					PE(P-36:4)							No						724.5						Unit (6490)					583.5				Unit (6490)						380										17
					PE(P-38:0)							No						760.6						Unit (6490)					619.5				Unit (6490)						380										17
					PE(P-38:1)							No						758.6						Unit (6490)					617.5				Unit (6490)						380										17
					PE(P-38:2)							No						756.6						Unit (6490)					615.5				Unit (6490)						380										17
					PE(P-38:3)							No						754.6						Unit (6490)					613.5				Unit (6490)						380										17
					PE(P-38:4)							No						752.6						Unit (6490)					611.5				Unit (6490)						380										17
					PE(P-38:5)							No						750.5						Unit (6490)					609.6				Unit (6490)						380										17
					PE(P-38:6)							No						748.5						Unit (6490)					607.5				Unit (6490)						380										17
					PE(P-40:5)							No						778.5						Unit (6490)					637.5				Unit (6490)						380										17
					PE(P-40:6)							No						776.6						Unit (6490)					635.5				Unit (6490)						380										17
					PG 16:0/18:1							No						747.5						Unit (6490)					281.3				Unit (6490)						380										35
					PG 16:0/18:1							No						747.5						Unit (6490)					255.2				Unit (6490)						380										35
					PG 16:1/16:0							No						719.5						Unit (6490)					253.3				Unit (6490)						380										35
					PG 16:1/16:1							No						717.5						Unit (6490)					253.3				Unit (6490)						380										35
					PG 18:0/16:0							No						749.5						Unit (6490)					283.3				Unit (6490)						380										35
					PG 18:0/18:0							No						777.6						Unit (6490)					283.3				Unit (6490)						380										35
					PG 18:1/16:1							No						745.5						Unit (6490)					281.3				Unit (6490)						380										35
					PG 18:1/16:2							No						743.5						Unit (6490)					281.3				Unit (6490)						380										35
					PG 18:1/18:0							No						775.5						Unit (6490)					281.3				Unit (6490)						380										35
					PG 18:1/18:1							No						773.5						Unit (6490)					281.3				Unit (6490)						380										35
					PG 18:2/16:0							No						745.5						Unit (6490)					279.3				Unit (6490)						380										35
					PG 18:2/16:1							No						743.5						Unit (6490)					279.3				Unit (6490)						380										35
					PG 18:2/18:0							No						773.5						Unit (6490)					279.3				Unit (6490)						380										35
					PG 18:2/18:1							No						771.5						Unit (6490)					279.3				Unit (6490)						380										35
					PG 18:2/18:2							No						769.5						Unit (6490)					279.3				Unit (6490)						380										35
					PG 20:4/16:0							No						769.5						Unit (6490)					303.3				Unit (6490)						380										35
					PG 20:4/16:1							No						767.5						Unit (6490)					303.3				Unit (6490)						380										35
					PG 20:4/18:1							No						795.5						Unit (6490)					303.3				Unit (6490)						380										35
					PG 20:4/18:2							No						793.5						Unit (6490)					279.3				Unit (6490)						380										35
					PI 32:0							No						809.7						Unit (6490)					241.1				Unit (6490)						380										33
					PI 32:1							No						807.7						Unit (6490)					241.1				Unit (6490)						380										33
					PI 32:2							No						805.7						Unit (6490)					241.1				Unit (6490)						380										33
					PI 34:0							No						835.7						Unit (6490)					241.1				Unit (6490)						380										33
					PI 34:1							No						833.7						Unit (6490)					241.1				Unit (6490)						380										33
					PI 34:2							No						831.7						Unit (6490)					241.1				Unit (6490)						380										33
					PI 36:0							No						863.8						Unit (6490)					241.1				Unit (6490)						380										33
					PI 36:1							No						861.8						Unit (6490)					241.1				Unit (6490)						380										33
					PI 36:2							No						859.8						Unit (6490)					241.1				Unit (6490)						380										33
					PI 36:3							No						857.8						Unit (6490)					241.1				Unit (6490)						380										33
					PI 38:0							No						891.8						Unit (6490)					241.1				Unit (6490)						380										33
					PI 38:1							No						889.8						Unit (6490)					241.1				Unit (6490)						380										33
					PI 38:2							No						887.8						Unit (6490)					241.1				Unit (6490)						380										33
					PI 38:3							No						885.8						Unit (6490)					241.1				Unit (6490)						380										33
					PI 38:4							No						883.8						Unit (6490)					241.1				Unit (6490)						380										33
					PI 38:5							No						881.8						Unit (6490)					241.1				Unit (6490)						380										33
					PI 40:0							No						919.8						Unit (6490)					241.1				Unit (6490)						380										33
					PI 40:1							No						917.8						Unit (6490)					241.1				Unit (6490)						380										33
					PI 40:2							No						915.8						Unit (6490)					241.1				Unit (6490)						380										33
					PI 40:3							No						913.8						Unit (6490)					241.1				Unit (6490)						380										33
					PI 40:4							No						911.8						Unit (6490)					241.1				Unit (6490)						380										33
					PI 40:5							No						909.8						Unit (6490)					241.1				Unit (6490)						380										33
					Sa1P 17:0							Yes						368.39						Unit (6490)					270.3				Unit (6490)						380										19
					Sa1P 17:0							Yes						368.39						Unit (6490)					252.39				Unit (6490)						380										19
					Sa1P d 18:0							No						382.4						Unit (6490)					266.4				Unit (6490)						380										19
					So1P 17:1							Yes						366.32						Unit (6490)					250.3				Unit (6490)						380										21
					So1P d 18:1							No						380.4						Unit (6490)					264.4				Unit (6490)						380										21
Scan Parameters
					Data Stg										Threshold
					Centroid										0
Source Parameters
					Parameter											Value (+)											Value (-)
					Gas Temp (°C)											250											250
					Gas Flow (l/min)											15											15
					Nebulizer (psi)											30											30
					SheathGasHeater											400											400
					SheathGasFlow											12											12
					Capillary (V)											4000											5000
					VCharging											0											2000
Ion Funnel Parameters
			Pos High Pressure RF																				150																				Neg High Pressure RF
			Pos Low Pressure RF																				60																				Neg Low Pressure RF
Chromatograms
					Chrom Type											Label											Offset							Y-Range
					TIC											TIC											0							10000000
Instrument Curves
					Actual
					VCap
					Capillary Current
					Chamber Current
					Gas Flow
					Gas Temp
					High Vac
					MS1 Heater
					MS2 Heater
					NebulizerPressure
					Pump1Current
					Pump2Current
					VacuumPressure1
					Sheath Gas Flow (l/min)
					Sheath Gas Temp (°C)
					TurboSpeed1
					TurboSpeed2
Name:														HiP Sampler																														Model:
	Auxiliary
						Draw Speed																																										100.0 µL/min
						Eject Speed																																										100.0 µL/min
						Draw Position Offset																																										-2.5 mm
						Wait Time After Drawing																																										2.0 s
						Sample Flush Out Factor																																										5.0
						Vial/Well bottom sensing																																										No
	Injection
						Injection Mode																																										Injection with needle wash
						Injection Volume																																										4.00 µL
	Needle Wash
						Needle Wash Location																																										Flush Port
						Wash Time																																										3.0 s
	High throughput
						Automatic Delay Volume Reduction																																										No
	Overlapped Injection
						Enable Overlapped Injection																																										No
	Valve Switching
						Valve Movements																																										0
	Valve Switch Time 1
						Switch Time 1 Enabled																																										No
	Valve Switch Time 2
						Switch Time 2 Enabled																																										No
	Valve Switch Time 3
						Switch Time 3 Enabled																																										No
	Valve Switch Time 4
						Switch Time 4 Enabled																																										No
	Stop Time
						Stoptime Mode																																										As pump/No limit
	Post Time
						Posttime Mode																																										Off
Name:														Binary Pump																														Model:
						Flow																																										0.500 mL/min
						Use Solvent Types																																										Yes
						Stroke Mode																																										Synchronized
						Low Pressure Limit																																										0.00 bar
						High Pressure Limit																																										1200.00 bar
						Max. Flow Ramp Up																																										100.000 mL/min²
						Max. Flow Ramp Down																																										100.000 mL/min²
						Expected Mixer																																										No check
	Stroke A
						Automatic Stroke Calculation A																																										Yes
	Compress A
						Compressibility Mode A																																										Compressibility Value Set
						Compressibility A																																										45 10e-6/bar
	Compress B
						Compressibility Mode B																																										Compressibility Value Set
						Compressibility B																																										75 10e-6/bar
	Stop Time
						Stoptime Mode																																										Time set
						Stoptime																																										14.00 min
	Post Time
						Posttime Mode																																										Off
	Timetable
						Timetable
										Time															Function												Parameter
							1			8.00 min															Change Solvent Composition												Solvent composition A: 40.00 % B:60.00 %
							2			9.30 min															Change Solvent Composition												Solvent composition A: 90.00 % B:10.00 %
							3			10.30 min															Change Solvent Composition												Solvent composition A: 90.00 % B:10.00 %
							4			11.30 min															Change Solvent Composition												Solvent composition A: 0.10 % B:99.90 %
							5			11.30 min															Change Flow												Flow: 0.5 mL/min
						Solvent Composition
											Channel						Ch. 1 Solv.									Name 1						Ch2 Solv.								Name 2
								1			A						50.0 % ACN in Water V.02									0.1% Formic Acid						50.0 % ACN in Water V.02								0.1% Formic Acid
								2			B						95.0 % ACN in Water V.02									0.1% Formic Acid						95.0 % ACN in Water V.02								0.1% Formic Acid
Name:														Column Comp.																														Model:
						Ready when front door open																																										Yes
	Left Temperature Control
						Temperature Control Mode																																										Temperature Set
						Temperature																																										30.00 °C
	Enable Analysis Left Temperature
						Enable Analysis Left Temperature On																																										Yes
						Enable Analysis Left Temperature Value																																										1.00 °C
	Right Temperature Control
						Right temperature Control Mode																																										Combined
	Enable Analysis Right Temperature
						Enable Analysis Right Temperature On																																										Yes
						Enable Analysis Right Temperature Value																																										1.00 °C
	Stop Time
						Stoptime Mode																																										As pump/injector
	Post Time
						Posttime Mode																																										Off

## Sheet: All transitions
Cpd Name	ISTD?	Prec Ion	MS1 Res	Prod Ion	MS2 Res	Frag (V)	CE (V)	Cell Acc (V)	Ret Time (min)	Ret Window	Polarity	Method
15:0-18:1(d7) PC	Yes	753.615	Unit (6490)	184.07	Unit (6490)	380	29	5	3.2	2.4	Positive	F1
18:1-d9 SM	Yes	738.64674	Unit (6490)	184.1	Unit (6490)	380	25	5	5.51	2	Positive	F1
Cer d18:0/C14:0	No	512.7	Unit (6490)	266.4	Unit (6490)	380	30	5	1	1.8	Positive	F1
Cer d18:0/C16:0	No	540.7	Unit (6490)	266.4	Unit (6490)	380	30	5	1	1.8	Positive	F1
Cer d18:0/C16:1	No	538.7	Unit (6490)	266.4	Unit (6490)	380	30	5	1	1.8	Positive	F1
Cer d18:0/C18:0	No	568.7	Unit (6490)	266.4	Unit (6490)	380	30	5	1	1.8	Positive	F1
Cer d18:0/C18:1	No	566.7	Unit (6490)	266.4	Unit (6490)	380	30	5	1	1.8	Positive	F1
Cer d18:0/C20:0	No	596.7	Unit (6490)	266.4	Unit (6490)	380	30	5	1	1.8	Positive	F1
Cer d18:0/C22:0	No	624.7	Unit (6490)	266.4	Unit (6490)	380	30	5	1	1.8	Positive	F1
Cer d18:0/C24:0	No	652.7	Unit (6490)	266.4	Unit (6490)	380	30	5	1	1.8	Positive	F1
Cer d18:0/C24:1	No	650.7	Unit (6490)	266.4	Unit (6490)	380	30	5	1	1.8	Positive	F1
Cer d18:0/C24:2	No	648.7	Unit (6490)	266.4	Unit (6490)	380	30	5	1	1.8	Positive	F1
Cer d18:0/C26:0	No	682.7	Unit (6490)	266.4	Unit (6490)	380	30	5	1	1.8	Positive	F1
Cer d18:0/C26:1	No	680.7	Unit (6490)	266.4	Unit (6490)	380	30	5	1	1.8	Positive	F1
Cer d18:0/C26:2	No	678.7	Unit (6490)	266.4	Unit (6490)	380	30	5	1	1.8	Positive	F1
Cer d18:1/C12:0	Yes	482.6	Unit (6490)	264.4	Unit (6490)	380	30	5	1	1.8	Positive	F1
Cer d18:1/C14:0	No	510.7	Unit (6490)	264.4	Unit (6490)	380	30	5	1	1.8	Positive	F1
Cer d18:1/C16:0	No	538.7	Unit (6490)	264.4	Unit (6490)	380	30	5	1	1.8	Positive	F1
Cer d18:1/C16:1	No	536.7	Unit (6490)	264.4	Unit (6490)	380	30	5	1	1.8	Positive	F1
Cer d18:1/C18:0	No	566.7	Unit (6490)	264.4	Unit (6490)	380	30	5	1	1.8	Positive	F1
Cer d18:1/C18:1	No	564.7	Unit (6490)	264.4	Unit (6490)	380	30	5	1	1.8	Positive	F1
Cer d18:1/C20:0	No	594.7	Unit (6490)	264.4	Unit (6490)	380	30	5	1	1.8	Positive	F1
Cer d18:1/C20:1	No	592.7	Unit (6490)	264.4	Unit (6490)	380	30	5	1	1.8	Positive	F1
Cer d18:1/C20:2	No	590.7	Unit (6490)	264.4	Unit (6490)	380	30	5	1	1.8	Positive	F1
Cer d18:1/C22:0	No	622.7	Unit (6490)	264.4	Unit (6490)	380	30	5	1	1.8	Positive	F1
Cer d18:1/C22:1	No	620.7	Unit (6490)	264.4	Unit (6490)	380	30	5	1	1.8	Positive	F1
Cer d18:1/C22:2	No	618.7	Unit (6490)	264.4	Unit (6490)	380	30	5	1	1.8	Positive	F1
Cer d18:1/C22:3	No	616.7	Unit (6490)	264.4	Unit (6490)	380	30	5	1	1.8	Positive	F1
Cer d18:1/C22:4	No	614.7	Unit (6490)	264.4	Unit (6490)	380	30	5	1	1.8	Positive	F1
Cer d18:1/C22:5	No	612.7	Unit (6490)	264.4	Unit (6490)	380	30	5	1	1.8	Positive	F1
Cer d18:1/C22:6	No	610.7	Unit (6490)	264.4	Unit (6490)	380	30	5	1	1.8	Positive	F1
Cer d18:1/C24:0	No	650.7	Unit (6490)	264.4	Unit (6490)	380	30	5	1	1.8	Positive	F1
Cer d18:1/C24:1	No	648.7	Unit (6490)	264.4	Unit (6490)	380	30	5	1	1.8	Positive	F1
Cer d18:1/C24:2	No	646.7	Unit (6490)	264.4	Unit (6490)	380	30	5	1	1.8	Positive	F1
Cer d18:1/C26:0	No	680.7	Unit (6490)	264.4	Unit (6490)	380	30	5	1	1.8	Positive	F1
Cer d18:1/C26:1	No	678.7	Unit (6490)	264.4	Unit (6490)	380	30	5	1	1.8	Positive	F1
Cer d18:2/C14:0	No	508.7	Unit (6490)	262.4	Unit (6490)	380	30	5	1	1.8	Positive	F1
Cer d18:2/C16:0	No	536.7	Unit (6490)	262.4	Unit (6490)	380	30	5	1	1.8	Positive	F1
Cer d18:2/C16:1	No	534.7	Unit (6490)	262.4	Unit (6490)	380	30	5	1	1.8	Positive	F1
Cer d18:2/C18:0	No	564.7	Unit (6490)	262.4	Unit (6490)	380	30	5	1	1.8	Positive	F1
Cer d18:2/C18:1	No	562.7	Unit (6490)	262.4	Unit (6490)	380	30	5	1	1.8	Positive	F1
Cer d18:2/C20:0	No	592.7	Unit (6490)	262.4	Unit (6490)	380	30	5	1	1.8	Positive	F1
Cer d18:2/C20:1	No	590.7	Unit (6490)	262.4	Unit (6490)	380	30	5	1	1.8	Positive	F1
Cer d18:2/C22:0	No	620.7	Unit (6490)	262.4	Unit (6490)	380	30	5	1	1.8	Positive	F1
Cer d18:2/C24:1	No	646.7	Unit (6490)	262.4	Unit (6490)	380	30	5	1	1.8	Positive	F1
Cer d18:2/C24:2	No	644.7	Unit (6490)	262.4	Unit (6490)	380	30	5	1	1.8	Positive	F1
PC 30:0	No	706.5	Unit (6490)	184.1	Unit (6490)	380	29	5	3.2	2.4	Positive	F1
PC 30:1	No	704.5	Unit (6490)	184.1	Unit (6490)	380	29	5	3.2	2.4	Positive	F1
PC 30:2	No	702.5	Unit (6490)	184.1	Unit (6490)	380	29	5	3.2	2.4	Positive	F1
PC 32:0	No	734.6	Unit (6490)	184.1	Unit (6490)	380	29	5	3.2	2.4	Positive	F1
PC 32:1	No	732.6	Unit (6490)	184.1	Unit (6490)	380	29	5	3.2	2.4	Positive	F1
PC 32:2	No	730.5	Unit (6490)	184.1	Unit (6490)	380	29	5	3.2	2.4	Positive	F1
PC 32:3	No	728.5	Unit (6490)	184.1	Unit (6490)	380	29	5	3.2	2.4	Positive	F1
PC 34:0	No	762.6	Unit (6490)	184.1	Unit (6490)	380	29	5	3.2	2.4	Positive	F1
PC 34:1	No	760.6	Unit (6490)	184.1	Unit (6490)	380	29	5	3.2	2.4	Positive	F1
PC 34:2	No	758.6	Unit (6490)	184.1	Unit (6490)	380	29	5	3.2	2.4	Positive	F1
PC 34:3	No	756.6	Unit (6490)	184.1	Unit (6490)	380	29	5	3.2	2.4	Positive	F1
PC 34:4	No	754.5	Unit (6490)	184.1	Unit (6490)	380	29	5	3.2	2.4	Positive	F1
PC 34:5	No	752.5	Unit (6490)	184.1	Unit (6490)	380	29	5	3.2	2.4	Positive	F1
PC 36:0	No	790.6	Unit (6490)	184.1	Unit (6490)	380	29	5	3.2	2.4	Positive	F1
PC 36:1	No	788.6	Unit (6490)	184.1	Unit (6490)	380	29	5	3.2	2.4	Positive	F1
PC 36:2	No	786.6	Unit (6490)	184.1	Unit (6490)	380	29	5	3.2	2.4	Positive	F1
PC 36:3	No	784.6	Unit (6490)	184.1	Unit (6490)	380	29	5	3.2	2.4	Positive	F1
PC 36:4	No	782.6	Unit (6490)	184.1	Unit (6490)	380	29	5	3.2	2.4	Positive	F1
PC 36:5	No	780.6	Unit (6490)	184.1	Unit (6490)	380	29	5	3.2	2.4	Positive	F1
PC 36:6	No	778.5	Unit (6490)	184.1	Unit (6490)	380	29	5	3.2	2.4	Positive	F1
PC 38:0	No	818.6	Unit (6490)	184.1	Unit (6490)	380	29	5	3.2	2.4	Positive	F1
PC 38:1	No	816.6	Unit (6490)	184.1	Unit (6490)	380	29	5	3.2	2.4	Positive	F1
PC 38:2	No	814.6	Unit (6490)	184.1	Unit (6490)	380	29	5	3.2	2.4	Positive	F1
PC 38:3	No	812.6	Unit (6490)	184.1	Unit (6490)	380	29	5	3.2	2.4	Positive	F1
PC 38:4	No	810.6	Unit (6490)	184.1	Unit (6490)	380	29	5	3.2	2.4	Positive	F1
PC 38:5	No	808.6	Unit (6490)	184.1	Unit (6490)	380	29	5	3.2	2.4	Positive	F1
PC 38:6	No	806.6	Unit (6490)	184.1	Unit (6490)	380	29	5	3.2	2.4	Positive	F1
PC 38:7	No	804.6	Unit (6490)	184.1	Unit (6490)	380	29	5	3.2	2.4	Positive	F1
PC 40:0	No	846.6	Unit (6490)	184.1	Unit (6490)	380	29	5	3.2	2.4	Positive	F1
PC 40:1	No	844.6	Unit (6490)	184.1	Unit (6490)	380	29	5	3.2	2.4	Positive	F1
PC 40:2	No	842.6	Unit (6490)	184.1	Unit (6490)	380	29	5	3.2	2.4	Positive	F1
PC 40:3	No	840.6	Unit (6490)	184.1	Unit (6490)	380	29	5	3.2	2.4	Positive	F1
PC 40:4	No	838.6	Unit (6490)	184.1	Unit (6490)	380	29	5	3.2	2.4	Positive	F1
PC 40:5	No	836.6	Unit (6490)	184.1	Unit (6490)	380	29	5	3.2	2.4	Positive	F1
PC 40:6	No	834.6	Unit (6490)	184.1	Unit (6490)	380	29	5	3.2	2.4	Positive	F1
PC 40:7	No	832.6	Unit (6490)	184.1	Unit (6490)	380	29	5	3.2	2.4	Positive	F1
PC 40:8	No	830.6	Unit (6490)	184.1	Unit (6490)	380	29	5	3.2	2.4	Positive	F1
PS 32:0	No	734.5	Unit (6490)	647.4	Unit (6490)	380	30	5	3.2	2.4	Negative	F1
PS 32:0	No	734.5	Unit (6490)	549.5	Unit (6490)	380	30	5	3.2	2.4	Negative	F1
PS 32:0	No	734.5	Unit (6490)	255.2	Unit (6490)	380	60	5	3.2	2.4	Negative	F1
PS 32:1	No	732.5	Unit (6490)	645.4	Unit (6490)	380	30	5	3.2	2.4	Negative	F1
PS 32:1	No	732.5	Unit (6490)	547.5	Unit (6490)	380	30	5	3.2	2.4	Negative	F1
PS 32:1	No	732.5	Unit (6490)	281.3	Unit (6490)	380	60	5	3.2	2.4	Negative	F1
PS 32:1	No	732.5	Unit (6490)	255.2	Unit (6490)	380	60	5	3.2	2.4	Negative	F1
PS 32:1	No	732.5	Unit (6490)	253.2	Unit (6490)	380	60	5	3.2	2.4	Negative	F1
PS 32:1	No	732.5	Unit (6490)	227.2	Unit (6490)	380	60	5	3.2	2.4	Negative	F1
PS 32:2	No	730.5	Unit (6490)	643.4	Unit (6490)	380	30	5	3.2	2.4	Negative	F1
PS 32:2	No	730.5	Unit (6490)	545.5	Unit (6490)	380	30	5	3.2	2.4	Negative	F1
PS 32:2	No	730.5	Unit (6490)	253.2	Unit (6490)	380	60	5	3.2	2.4	Negative	F1
PS 33:1 d7	Yes	753.5538	Unit (6490)	666.4538	Unit (6490)	380	30	5	3.2	2.4	Negative	F1
PS 33:1 d7	Yes	753.5538	Unit (6490)	568.5538	Unit (6490)	380	30	5	3.2	2.4	Negative	F1
PS 33:1 d7	Yes	753.5538	Unit (6490)	288.3	Unit (6490)	380	50	5	3.2	2.4	Negative	F1
PS 34:0	No	762.6	Unit (6490)	675.5	Unit (6490)	380	30	5	3.2	2.4	Negative	F1
PS 34:0	No	762.6	Unit (6490)	577.6	Unit (6490)	380	30	5	3.2	2.4	Negative	F1
PS 34:0	No	762.6	Unit (6490)	283.3	Unit (6490)	380	60	5	3.2	2.4	Negative	F1
PS 34:0	No	762.6	Unit (6490)	255.2	Unit (6490)	380	60	5	3.2	2.4	Negative	F1
PS 34:1	No	760.6	Unit (6490)	673.5	Unit (6490)	380	30	5	3.2	2.4	Negative	F1
PS 34:1	No	760.6	Unit (6490)	575.6	Unit (6490)	380	30	5	3.2	2.4	Negative	F1
PS 34:1	No	760.6	Unit (6490)	281.3	Unit (6490)	380	60	5	3.2	2.4	Negative	F1
PS 34:1	No	760.6	Unit (6490)	255.2	Unit (6490)	380	60	5	3.2	2.4	Negative	F1
PS 34:2	No	758.6	Unit (6490)	671.5	Unit (6490)	380	30	5	3.2	2.4	Negative	F1
PS 34:2	No	758.6	Unit (6490)	573.6	Unit (6490)	380	30	5	3.2	2.4	Negative	F1
PS 34:2	No	758.6	Unit (6490)	281.3	Unit (6490)	380	60	5	3.2	2.4	Negative	F1
PS 34:2	No	758.6	Unit (6490)	253.2	Unit (6490)	380	60	5	3.2	2.4	Negative	F1
PS 36:0	No	790.6	Unit (6490)	703.5	Unit (6490)	380	30	5	3.2	2.4	Negative	F1
PS 36:0	No	790.6	Unit (6490)	605.6	Unit (6490)	380	30	5	3.2	2.4	Negative	F1
PS 36:0	No	790.6	Unit (6490)	283.3	Unit (6490)	380	60	5	3.2	2.4	Negative	F1
PS 36:1	No	788.6	Unit (6490)	701.5	Unit (6490)	380	30	5	3.2	2.4	Negative	F1
PS 36:1	No	788.6	Unit (6490)	603.6	Unit (6490)	380	30	5	3.2	2.4	Negative	F1
PS 36:1	No	788.6	Unit (6490)	283.3	Unit (6490)	380	60	5	3.2	2.4	Negative	F1
PS 36:1	No	788.6	Unit (6490)	281.3	Unit (6490)	380	60	5	3.2	2.4	Negative	F1
PS 36:1	No	788.6	Unit (6490)	255.3	Unit (6490)	380	60	5	3.2	2.4	Negative	F1
PS 36:1	No	788.6	Unit (6490)	253.3	Unit (6490)	380	60	5	3.2	2.4	Negative	F1
PS 36:2	No	786.6	Unit (6490)	699.5	Unit (6490)	380	30	5	3.2	2.4	Negative	F1
PS 36:2	No	786.6	Unit (6490)	601.6	Unit (6490)	380	30	5	3.2	2.4	Negative	F1
PS 36:2	No	786.6	Unit (6490)	281.3	Unit (6490)	380	60	5	3.2	2.4	Negative	F1
SM 18:1/16:0	No	703.5	Unit (6490)	184.1	Unit (6490)	380	25	5	5.51	2	Positive	F1
SM 18:1/16:0 ID264	No	703.5	Unit (6490)	264.4	Unit (6490)	380	25	5	5.51	2	Positive	F1
SM 18:1/16:1	No	701.5	Unit (6490)	184.1	Unit (6490)	380	25	5	5.51	2	Positive	F1
SM 18:1/16:1 ID264	No	701.5	Unit (6490)	264.4	Unit (6490)	380	25	5	5.51	2	Positive	F1
SM 18:1/16:2	No	609.5	Unit (6490)	184.1	Unit (6490)	380	25	5	5.51	2	Positive	F1
SM 18:1/18:0	No	731.6	Unit (6490)	184.1	Unit (6490)	380	25	5	5.51	2	Positive	F1
SM 18:1/18:0 ID264	No	731.6	Unit (6490)	264.4	Unit (6490)	380	25	5	5.51	2	Positive	F1
SM 18:1/18:1	No	729.6	Unit (6490)	184.1	Unit (6490)	380	25	5	5.51	2	Positive	F1
SM 18:1/18:1 ID264	No	729.6	Unit (6490)	264.4	Unit (6490)	380	25	5	5.51	2	Positive	F1
SM 18:1/18:2	No	727.6	Unit (6490)	184.1	Unit (6490)	380	25	5	5.51	2	Positive	F1
SM 18:1/20:0	No	759.6	Unit (6490)	184.1	Unit (6490)	380	25	5	5.51	2	Positive	F1
SM 18:1/20:1	No	757.6	Unit (6490)	184.1	Unit (6490)	380	25	5	5.51	2	Positive	F1
SM 18:1/20:2	No	755.6	Unit (6490)	184.1	Unit (6490)	380	25	5	5.51	2	Positive	F1
SM 18:1/22:0	No	787.6	Unit (6490)	184.1	Unit (6490)	380	25	5	5.51	2	Positive	F1
SM 18:1/22:1	No	785.6	Unit (6490)	184.1	Unit (6490)	380	25	5	5.51	2	Positive	F1
SM 18:1/22:2	No	783.6	Unit (6490)	184.1	Unit (6490)	380	25	5	5.51	2	Positive	F1
SM 18:1/22:3	No	781.6	Unit (6490)	184.1	Unit (6490)	380	25	5	5.51	2	Positive	F1
SM 18:1/22:4	No	779.6	Unit (6490)	184.1	Unit (6490)	380	25	5	5.51	2	Positive	F1
SM 18:1/22:5	No	777.6	Unit (6490)	184.1	Unit (6490)	380	25	5	5.51	2	Positive	F1
SM 18:1/22:6	No	775.6	Unit (6490)	184.1	Unit (6490)	380	25	5	5.51	2	Positive	F1
SM 18:1/24:0	No	815.6	Unit (6490)	184.1	Unit (6490)	380	25	5	5.51	2	Positive	F1
SM 18:1/24:0 ID264	No	815.6	Unit (6490)	264.4	Unit (6490)	380	25	5	5.51	2	Positive	F1
SM 18:1/24:1	No	813.6	Unit (6490)	184.1	Unit (6490)	380	25	5	5.51	2	Positive	F1
SM 18:1/24:1 ID264	No	813.6	Unit (6490)	264.4	Unit (6490)	380	25	5	5.51	2	Positive	F1
SM 18:1/24:2	No	811.6	Unit (6490)	184.1	Unit (6490)	380	25	5	5.51	2	Positive	F1
SM 18:1/26:0	No	843.9	Unit (6490)	184.1	Unit (6490)	380	25	5	5.51	2	Positive	F1
SM 18:1/26:1	No	841.9	Unit (6490)	184.1	Unit (6490)	380	25	5	5.51	2	Positive	F1
SM d18:0/16:0	No	705.6	Unit (6490)	184.1	Unit (6490)	380	25	5	5.51	2	Positive	F1
SM d18:0/18:0	No	733.6	Unit (6490)	184.1	Unit (6490)	380	25	5	5.51	2	Positive	F1
SM d18:0/20:0	No	761.8	Unit (6490)	184.1	Unit (6490)	380	25	5	5.51	2	Positive	F1
SM d18:0/22:0	No	789.9	Unit (6490)	184.1	Unit (6490)	380	25	5	5.51	2	Positive	F1
SM d18:0/24:0	No	817.9	Unit (6490)	184.1	Unit (6490)	380	25	5	5.51	2	Positive	F1
SM d18:0/26:0	No	845.9	Unit (6490)	184.1	Unit (6490)	380	25	5	5.51	2	Positive	F1
15:0-18:1(d7) PC	Yes	753.615	Unit (6490)	184.07	Unit (6490)	380	29	5	3.5	3	Positive	F2
18:1(d7) Lyso PC	Yes	529.398	Unit (6490)	184.1	Unit (6490)	380	29	5	7	4	Positive	F2
18:1(d7) Lyso PE	Yes	487.35	Unit (6490)	346.33	Unit (6490)	380	17	5	3.5	3	Positive	F2
Cer1P d18:1/12:0	Yes	562.42	Unit (6490)	264.3	Unit (6490)	380	41	5	1	2	Positive	F2
GlucCer d18:1/12:0	Yes	644.68	Unit (6490)	464.5	Unit (6490)	380	45	5	1	2	Positive	F2
GlucCer d18:1/12:0	Yes	644.68	Unit (6490)	264.5	Unit (6490)	380	45	5	1	2	Positive	F2
HexCer d16:1/C22:0	No	756.7	Unit (6490)	236.4	Unit (6490)	380	29	5	1	2	Positive	F2
HexCer d18:0/C14:0	No	674.7	Unit (6490)	266.4	Unit (6490)	380	29	5	1	2	Positive	F2
HexCer d18:0/C16:0	No	702.7	Unit (6490)	266.4	Unit (6490)	380	29	5	1	2	Positive	F2
HexCer d18:0/C18:0	No	730.7	Unit (6490)	266.4	Unit (6490)	380	29	5	1	2	Positive	F2
HexCer d18:0/C18:1	No	728.7	Unit (6490)	266.4	Unit (6490)	380	29	5	1	2	Positive	F2
HexCer d18:0/C20:0	No	758.7	Unit (6490)	266.4	Unit (6490)	380	29	5	1	2	Positive	F2
HexCer d18:0/C22:0	No	786.7	Unit (6490)	266.4	Unit (6490)	380	29	5	1	2	Positive	F2
HexCer d18:0/C24:0	No	814.7	Unit (6490)	266.4	Unit (6490)	380	29	5	1	2	Positive	F2
HexCer d18:0/C24:1	No	812.7	Unit (6490)	266.4	Unit (6490)	380	29	5	1	2	Positive	F2
HexCer d18:0/C26:0	No	842.7	Unit (6490)	266.4	Unit (6490)	380	29	5	1	2	Positive	F2
HexCer d18:0/C26:1	No	840.7	Unit (6490)	266.4	Unit (6490)	380	29	5	1	2	Positive	F2
HexCer d18:1/C14:0	No	672.7	Unit (6490)	264.4	Unit (6490)	380	29	5	1	2	Positive	F2
HexCer d18:1/C16:0	No	700.7	Unit (6490)	264.4	Unit (6490)	380	29	5	1	2	Positive	F2
HexCer d18:1/C18:0	No	728.7	Unit (6490)	264.4	Unit (6490)	380	29	5	1	2	Positive	F2
HexCer d18:1/C18:1	No	726.7	Unit (6490)	264.4	Unit (6490)	380	29	5	1	2	Positive	F2
HexCer d18:1/C20:0	No	756.7	Unit (6490)	264.4	Unit (6490)	380	29	5	1	2	Positive	F2
HexCer d18:1/C22:0	No	784.7	Unit (6490)	264.4	Unit (6490)	380	29	5	1	2	Positive	F2
HexCer d18:1/C24:0	No	812.7	Unit (6490)	264.4	Unit (6490)	380	29	5	1	2	Positive	F2
HexCer d18:1/C24:1	No	810.7	Unit (6490)	264.4	Unit (6490)	380	29	5	1	2	Positive	F2
HexCer d18:1/C26:0	No	840.7	Unit (6490)	264.4	Unit (6490)	380	29	5	1	2	Positive	F2
HexCer d18:1/C26:1	No	838.7	Unit (6490)	264.4	Unit (6490)	380	29	5	1	2	Positive	F2
HexCer d18:2/C14:0	No	670.7	Unit (6490)	262.4	Unit (6490)	380	29	5	1	2	Positive	F2
HexCer d18:2/C16:0	No	698.7	Unit (6490)	262.4	Unit (6490)	380	29	5	1	2	Positive	F2
HexCer d18:2/C18:1	No	724.7	Unit (6490)	262.4	Unit (6490)	380	29	5	1	2	Positive	F2
HexCer d18:2/C20:0	No	754.7	Unit (6490)	262.4	Unit (6490)	380	29	5	1	2	Positive	F2
HexCer d18:2/C20:1	No	752.7	Unit (6490)	262.4	Unit (6490)	380	29	5	1	2	Positive	F2
HexCer d18:2/C22:0	No	782.7	Unit (6490)	262.4	Unit (6490)	380	29	5	1	2	Positive	F2
LacCer d18:0/C16:0	No	864.7	Unit (6490)	266.4	Unit (6490)	380	35	5	1	2	Positive	F2
LacCer d18:0/C18:0	No	892.7	Unit (6490)	266.4	Unit (6490)	380	35	5	1	2	Positive	F2
LacCer d18:0/C20:0	No	920.7	Unit (6490)	266.4	Unit (6490)	380	35	5	1	2	Positive	F2
LacCer d18:0/C22:0	No	948.8	Unit (6490)	266.4	Unit (6490)	380	35	5	1	2	Positive	F2
LacCer d18:0/C24:0	No	976.9	Unit (6490)	266.4	Unit (6490)	380	35	5	1	2	Positive	F2
LacCer d18:0/C24:1	No	974.9	Unit (6490)	266.4	Unit (6490)	380	35	5	1	2	Positive	F2
LacCer d18:0/C26:0	No	1004.9	Unit (6490)	266.4	Unit (6490)	380	35	5	1	2	Positive	F2
LacCer d18:0/C26:1	No	1002.9	Unit (6490)	266.4	Unit (6490)	380	35	5	1	2	Positive	F2
LacCer d18:1/12:0	Yes	806.69	Unit (6490)	626.5	Unit (6490)	380	57	5	1	2	Positive	F2
LacCer d18:1/12:0	Yes	806.69	Unit (6490)	464.4	Unit (6490)	380	57	5	1	2	Positive	F2
LacCer d18:1/12:0	Yes	806.69	Unit (6490)	264.4	Unit (6490)	380	57	5	1	2	Positive	F2
LacCer d18:1/C12:0	No	806.6	Unit (6490)	264.4	Unit (6490)	380	35	5	1	2	Positive	F2
LacCer d18:1/C16:0	No	862.7	Unit (6490)	264.4	Unit (6490)	380	35	5	1	2	Positive	F2
LacCer d18:1/C18:0	No	890.7	Unit (6490)	264.4	Unit (6490)	380	35	5	1	2	Positive	F2
LacCer d18:1/C20:0	No	918.7	Unit (6490)	264.4	Unit (6490)	380	35	5	1	2	Positive	F2
LacCer d18:1/C22:0	No	946.8	Unit (6490)	264.4	Unit (6490)	380	35	5	1	2	Positive	F2
LacCer d18:1/C24:0	No	974.9	Unit (6490)	264.4	Unit (6490)	380	35	5	1	2	Positive	F2
LacCer d18:1/C24:1	No	972.9	Unit (6490)	264.4	Unit (6490)	380	35	5	1	2	Positive	F2
LacCer d18:1/C26:0	No	1002.9	Unit (6490)	264.4	Unit (6490)	380	35	5	1	2	Positive	F2
LacCer d18:1/C26:1	No	1000.9	Unit (6490)	264.4	Unit (6490)	380	35	5	1	2	Positive	F2
LPC 14:0	No	468.3	Unit (6490)	184.1	Unit (6490)	380	29	5	7	4	Positive	F2
LPC 16:0	No	496.3	Unit (6490)	184.1	Unit (6490)	380	29	5	7	4	Positive	F2
LPC 16:1	No	494.3	Unit (6490)	184.1	Unit (6490)	380	29	5	7	4	Positive	F2
LPC 18:0	No	524.4	Unit (6490)	184.1	Unit (6490)	380	29	5	7	4	Positive	F2
LPC 18:1	No	522.4	Unit (6490)	184.1	Unit (6490)	380	29	5	7	4	Positive	F2
LPC 18:2	No	520.3	Unit (6490)	184.1	Unit (6490)	380	29	5	7	4	Positive	F2
LPC 20:0	No	552.4	Unit (6490)	184.1	Unit (6490)	380	29	5	7	4	Positive	F2
LPC 20:1	No	550.4	Unit (6490)	184.1	Unit (6490)	380	29	5	7	4	Positive	F2
LPC 20:2	No	548.4	Unit (6490)	184.1	Unit (6490)	380	29	5	7	4	Positive	F2
LPC 20:3	No	546.4	Unit (6490)	184.1	Unit (6490)	380	29	5	7	4	Positive	F2
LPC 20:4	No	544.3	Unit (6490)	184.1	Unit (6490)	380	29	5	7	4	Positive	F2
LPC 20:5	No	542.3	Unit (6490)	184.1	Unit (6490)	380	29	5	7	4	Positive	F2
LPC 22:0	No	580.4	Unit (6490)	184.1	Unit (6490)	380	29	5	7	4	Positive	F2
LPC 22:1	No	578.4	Unit (6490)	184.1	Unit (6490)	380	29	5	7	4	Positive	F2
LPC 22:2	No	576.4	Unit (6490)	184.1	Unit (6490)	380	29	5	7	4	Positive	F2
LPC 22:3	No	574.4	Unit (6490)	184.1	Unit (6490)	380	29	5	7	4	Positive	F2
LPC 22:4	No	572.4	Unit (6490)	184.1	Unit (6490)	380	29	5	7	4	Positive	F2
LPC 22:5	No	570.4	Unit (6490)	184.1	Unit (6490)	380	29	5	7	4	Positive	F2
LPC 22:6	No	568.3	Unit (6490)	184.1	Unit (6490)	380	29	5	7	4	Positive	F2
LPC 24:0	No	608.5	Unit (6490)	184.1	Unit (6490)	380	29	5	7	4	Positive	F2
LPC 24:1	No	606.4	Unit (6490)	184.1	Unit (6490)	380	29	5	7	4	Positive	F2
LPC 26:0	No	636.5	Unit (6490)	184.1	Unit (6490)	380	29	5	7	4	Positive	F2
LPC 26:1	No	634.5	Unit (6490)	184.1	Unit (6490)	380	29	5	7	4	Positive	F2
LPE 14:0	No	426.31	Unit (6490)	285.29	Unit (6490)	380	17	5	3.5	3	Positive	F2
LPE 16:0	No	454.31	Unit (6490)	313.29	Unit (6490)	380	17	5	3.5	3	Positive	F2
LPE 16:1	No	452.294	Unit (6490)	311.274	Unit (6490)	380	17	5	3.5	3	Positive	F2
LPE 18:0	No	482.31	Unit (6490)	341.29	Unit (6490)	380	17	5	3.5	3	Positive	F2
LPE 18:1	No	480.294	Unit (6490)	339.274	Unit (6490)	380	17	5	3.5	3	Positive	F2
LPE 18:2	No	478.294	Unit (6490)	337.294	Unit (6490)	380	17	5	3.5	3	Positive	F2
LPE 20:0	No	510.31	Unit (6490)	369.31	Unit (6490)	380	17	5	3.5	3	Positive	F2
LPE 20:1	No	508.294	Unit (6490)	367.294	Unit (6490)	380	17	5	3.5	3	Positive	F2
LPE 20:2	No	506.294	Unit (6490)	365.294	Unit (6490)	380	17	5	3.5	3	Positive	F2
LPE 20:3	No	504.294	Unit (6490)	363.294	Unit (6490)	380	17	5	3.5	3	Positive	F2
LPE 20:4	No	502.294	Unit (6490)	361.294	Unit (6490)	380	17	5	3.5	3	Positive	F2
LPE 20:5	No	500.294	Unit (6490)	359.294	Unit (6490)	380	17	5	3.5	3	Positive	F2
LPE 22:0	No	538.31	Unit (6490)	397.29	Unit (6490)	380	17	5	3.5	3	Positive	F2
LPE 22:1	No	536.294	Unit (6490)	395.294	Unit (6490)	380	17	5	3.5	3	Positive	F2
LPE 22:2	No	534.294	Unit (6490)	393.294	Unit (6490)	380	17	5	3.5	3	Positive	F2
LPE 22:3	No	532.294	Unit (6490)	391.294	Unit (6490)	380	17	5	3.5	3	Positive	F2
LPE 22:4	No	530.294	Unit (6490)	389.294	Unit (6490)	380	17	5	3.5	3	Positive	F2
LPE 22:5	No	528.294	Unit (6490)	387.294	Unit (6490)	380	17	5	3.5	3	Positive	F2
LPE 22:6	No	526.294	Unit (6490)	385.294	Unit (6490)	380	17	5	3.5	3	Positive	F2
LPE 24:0	No	566.31	Unit (6490)	425.29	Unit (6490)	380	17	5	3.5	3	Positive	F2
LPE 24:1	No	564.294	Unit (6490)	423.274	Unit (6490)	380	17	5	3.5	3	Positive	F2
PC(O-32:0)	No	720.6	Unit (6490)	184.1	Unit (6490)	380	29	5	3.5	3	Positive	F2
PC(O-32:1)	No	718.5	Unit (6490)	184.1	Unit (6490)	380	29	5	3.5	3	Positive	F2
PC(O-32:2)	No	716.6	Unit (6490)	184.1	Unit (6490)	380	29	5	3.5	3	Positive	F2
PC(O-34:1)	No	746.6	Unit (6490)	184.1	Unit (6490)	380	29	5	3.5	3	Positive	F2
PC(O-34:2)	No	744.6	Unit (6490)	184.1	Unit (6490)	380	29	5	3.5	3	Positive	F2
PC(O-34:3)	No	742.5	Unit (6490)	184.1	Unit (6490)	380	29	5	3.5	3	Positive	F2
PC(O-34:4)	No	740.6	Unit (6490)	184.1	Unit (6490)	380	29	5	3.5	3	Positive	F2
PC(O-36:0)	No	776.6	Unit (6490)	184.1	Unit (6490)	380	29	5	3.5	3	Positive	F2
PC(O-36:1)	No	774.6	Unit (6490)	184.1	Unit (6490)	380	29	5	3.5	3	Positive	F2
PC(O-36:2)	No	772.6	Unit (6490)	184.1	Unit (6490)	380	29	5	3.5	3	Positive	F2
PC(O-36:3)	No	770.6	Unit (6490)	184.1	Unit (6490)	380	29	5	3.5	3	Positive	F2
PC(O-36:4)	No	768.6	Unit (6490)	184.1	Unit (6490)	380	29	5	3.5	3	Positive	F2
PC(O-36:5)	No	766.6	Unit (6490)	184.1	Unit (6490)	380	29	5	3.5	3	Positive	F2
PC(O-38:0)	No	804.6	Unit (6490)	184.1	Unit (6490)	380	29	5	3.5	3	Positive	F2
PC(O-38:1)	No	802.6	Unit (6490)	184.1	Unit (6490)	380	29	5	3.5	3	Positive	F2
PC(O-38:2)	No	800.6	Unit (6490)	184.1	Unit (6490)	380	29	5	3.5	3	Positive	F2
PC(O-38:3)	No	798.6	Unit (6490)	184.1	Unit (6490)	380	29	5	3.5	3	Positive	F2
PC(O-38:4)	No	796.6	Unit (6490)	184.1	Unit (6490)	380	29	5	3.5	3	Positive	F2
PC(O-38:5)	No	794.6	Unit (6490)	184.1	Unit (6490)	380	29	5	3.5	3	Positive	F2
PC(O-40:0)	No	832.6	Unit (6490)	184.1	Unit (6490)	380	29	5	3.5	3	Positive	F2
PC(O-40:1)	No	830.6	Unit (6490)	184.1	Unit (6490)	380	29	5	3.5	3	Positive	F2
PC(O-40:2)	No	828.6	Unit (6490)	184.1	Unit (6490)	380	29	5	3.5	3	Positive	F2
PC(O-40:3)	No	826.6	Unit (6490)	184.1	Unit (6490)	380	29	5	3.5	3	Positive	F2
PC(O-40:4)	No	824.6	Unit (6490)	184.1	Unit (6490)	380	29	5	3.5	3	Positive	F2
PC(O-40:5)	No	822.6	Unit (6490)	184.1	Unit (6490)	380	29	5	3.5	3	Positive	F2
PC(O-40:6)	No	820.6	Unit (6490)	184.1	Unit (6490)	380	29	5	3.5	3	Positive	F2
PC(O-40:7)	No	818.6	Unit (6490)	184.1	Unit (6490)	380	29	5	3.5	3	Positive	F2
PC(P-30:0)	No	690.4	Unit (6490)	184.1	Unit (6490)	380	29	5	3.5	3	Positive	F2
PC(P-32:0)	No	718.5	Unit (6490)	184.1	Unit (6490)	380	29	5	3.5	3	Positive	F2
PC(P-32:1)	No	716.6	Unit (6490)	184.1	Unit (6490)	380	29	5	3.5	3	Positive	F2
PC(P-34:1)	No	744.6	Unit (6490)	184.1	Unit (6490)	380	29	5	3.5	3	Positive	F2
PC(P-34:2)	No	742.5	Unit (6490)	184.1	Unit (6490)	380	29	5	3.5	3	Positive	F2
PC(P-34:3)	No	740.6	Unit (6490)	184.1	Unit (6490)	380	29	5	3.5	3	Positive	F2
PC(P-36:0)	No	774.6	Unit (6490)	184.1	Unit (6490)	380	29	5	3.5	3	Positive	F2
PC(P-36:1)	No	772.6	Unit (6490)	184.1	Unit (6490)	380	29	5	3.5	3	Positive	F2
PC(P-36:2)	No	770.6	Unit (6490)	184.1	Unit (6490)	380	29	5	3.5	3	Positive	F2
PC(P-36:3)	No	768.6	Unit (6490)	184.1	Unit (6490)	380	29	5	3.5	3	Positive	F2
PC(P-36:4)	No	766.6	Unit (6490)	184.1	Unit (6490)	380	29	5	3.5	3	Positive	F2
PC(P-36:5)	No	764.6	Unit (6490)	184.1	Unit (6490)	380	29	5	3.5	3	Positive	F2
PC(P-38:0)	No	802.6	Unit (6490)	184.1	Unit (6490)	380	29	5	3.5	3	Positive	F2
PC(P-38:1)	No	800.6	Unit (6490)	184.1	Unit (6490)	380	29	5	3.5	3	Positive	F2
PC(P-38:2)	No	798.6	Unit (6490)	184.1	Unit (6490)	380	29	5	3.5	3	Positive	F2
PC(P-38:3)	No	796.6	Unit (6490)	184.1	Unit (6490)	380	29	5	3.5	3	Positive	F2
PC(P-38:4)	No	794.6	Unit (6490)	184.1	Unit (6490)	380	29	5	3.5	3	Positive	F2
PC(P-38:5)	No	792.6	Unit (6490)	184.1	Unit (6490)	380	29	5	3.5	3	Positive	F2
PC(P-38:6)	No	790.6	Unit (6490)	184.4	Unit (6490)	380	29	5	3.5	3	Positive	F2
PC(P-40:0)	No	830.6	Unit (6490)	184.1	Unit (6490)	380	29	5	3.5	3	Positive	F2
PC(P-40:1)	No	828.6	Unit (6490)	184.1	Unit (6490)	380	29	5	3.5	3	Positive	F2
PC(P-40:2)	No	826.6	Unit (6490)	184.1	Unit (6490)	380	29	5	3.5	3	Positive	F2
PC(P-40:3)	No	824.6	Unit (6490)	184.1	Unit (6490)	380	29	5	3.5	3	Positive	F2
PC(P-40:4)	No	822.6	Unit (6490)	184.1	Unit (6490)	380	29	5	3.5	3	Positive	F2
PC(P-40:5)	No	820.6	Unit (6490)	184.1	Unit (6490)	380	29	5	3.5	3	Positive	F2
PC(P-40:6)	No	818.6	Unit (6490)	184.1	Unit (6490)	380	29	5	3.5	3	Positive	F2
Sa 17:0	Yes	288.44	Unit (6490)	270.3	Unit (6490)	380	21	5	1	2	Positive	F2
Sa d16:0	No	274.3	Unit (6490)	256.3	Unit (6490)	380	15	5	1	2	Positive	F2
Sa d18:0	No	302.4	Unit (6490)	284.3	Unit (6490)	380	15	5	1	2	Positive	F2
So 17:1	Yes	286.45	Unit (6490)	268.2	Unit (6490)	380	17	5	1	2	Positive	F2
So d16:1	No	272.3	Unit (6490)	254.2	Unit (6490)	380	15	5	1	2	Positive	F2
So d18:1	No	300.3	Unit (6490)	282.3	Unit (6490)	380	15	5	1	2	Positive	F2
15:0-18:1(d7) PE	Yes	711.561	Unit (6490)	570.546	Unit (6490)	380	17	5	3.8	1.6	Positive	A
15:0-18:1(d7) PG	Yes	740.5466	Unit (6490)	288.292	Unit (6490)	380	35	5	1.5	3	Negative	A
15:0-18:1(d7) PI	Yes	828.561	Unit (6490)	241.1	Unit (6490)	380	33	5	4.7	4.6	Negative	A
PE 32:0	No	692.5	Unit (6490)	551.5	Unit (6490)	380	17	5	3.8	1.6	Positive	A
PE 32:1	No	690.5	Unit (6490)	549.5	Unit (6490)	380	17	5	3.8	1.6	Positive	A
PE 32:2	No	688.5	Unit (6490)	547.5	Unit (6490)	380	17	5	3.8	1.6	Positive	A
PE 34:0	No	686.5	Unit (6490)	545.5	Unit (6490)	380	17	5	3.8	1.6	Positive	A
PE 34:0 NEG	No	684.5	Unit (6490)	196	Unit (6490)	380	50	5	3.8	1.6	Negative	A
PE 34:1	No	718.5	Unit (6490)	577.5	Unit (6490)	380	17	5	3.8	1.6	Positive	A
PE 34:1 NEG	No	716.5	Unit (6490)	196	Unit (6490)	380	50	5	3.8	1.6	Negative	A
PE 34:2	No	716.5	Unit (6490)	575.5	Unit (6490)	380	17	5	3.8	1.6	Positive	A
PE 34:3	No	714.5	Unit (6490)	573.5	Unit (6490)	380	17	5	3.8	1.6	Positive	A
PE 36:0	No	748.6	Unit (6490)	607.6	Unit (6490)	380	17	5	3.8	1.6	Positive	A
PE 36:1	No	746.6	Unit (6490)	605.6	Unit (6490)	380	17	5	3.8	1.6	Positive	A
PE 36:1 NEG	No	744.6	Unit (6490)	196	Unit (6490)	380	50	5	3.8	1.6	Negative	A
PE 36:2	No	744.6	Unit (6490)	603.5	Unit (6490)	380	17	5	3.8	1.6	Positive	A
PE 36:3	No	742.5	Unit (6490)	601.5	Unit (6490)	380	17	5	3.8	1.6	Positive	A
PE 36:4	No	740.5	Unit (6490)	599.5	Unit (6490)	380	17	5	3.8	1.6	Positive	A
PE 36:5	No	738.5	Unit (6490)	597.5	Unit (6490)	380	17	5	3.8	1.6	Positive	A
PE 38:0	No	776.6	Unit (6490)	635.6	Unit (6490)	380	17	5	3.8	1.6	Positive	A
PE 38:1	No	774.6	Unit (6490)	633.6	Unit (6490)	380	17	5	3.8	1.6	Positive	A
PE 38:2	No	772.6	Unit (6490)	631.6	Unit (6490)	380	17	5	3.8	1.6	Positive	A
PE 38:3	No	770.6	Unit (6490)	629.6	Unit (6490)	380	17	5	3.8	1.6	Positive	A
PE 38:4	No	768.6	Unit (6490)	627.5	Unit (6490)	380	17	5	3.8	1.6	Positive	A
PE 38:5	No	766.5	Unit (6490)	625.5	Unit (6490)	380	17	5	3.8	1.6	Positive	A
PE 38:6	No	764.5	Unit (6490)	623.5	Unit (6490)	380	17	5	3.8	1.6	Positive	A
PE 40:0	No	804.6	Unit (6490)	663.6	Unit (6490)	380	17	5	3.8	1.6	Positive	A
PE 40:5	No	794.6	Unit (6490)	653.6	Unit (6490)	380	17	5	3.8	1.6	Positive	A
PE 40:6	No	792.6	Unit (6490)	651.5	Unit (6490)	380	17	5	3.8	1.6	Positive	A
PE 40:7	No	790.5	Unit (6490)	649.5	Unit (6490)	380	17	5	3.8	1.6	Positive	A
PE(O-34:0)	No	706.6	Unit (6490)	565.5	Unit (6490)	380	17	5	3.8	1.6	Positive	A
PE(O-34:0) NEG	No	704.6	Unit (6490)	196	Unit (6490)	380	50	5	3.8	1.6	Negative	A
PE(O-34:1)	No	704.6	Unit (6490)	563.5	Unit (6490)	380	17	5	3.8	1.6	Positive	A
PE(O-34:1) NEG	No	702.6	Unit (6490)	196	Unit (6490)	380	50	5	3.8	1.6	Negative	A
PE(O-34:2)	No	702.5	Unit (6490)	561.5	Unit (6490)	380	17	5	3.8	1.6	Positive	A
PE(O-36:0)	No	734.5	Unit (6490)	593.5	Unit (6490)	380	17	5	3.8	1.6	Positive	A
PE(O-36:1)	No	732.5	Unit (6490)	591.5	Unit (6490)	380	17	5	3.8	1.6	Positive	A
PE(O-36:1) NEG	No	730.5	Unit (6490)	196	Unit (6490)	380	50	5	3.8	1.6	Negative	A
PE(O-36:2)	No	730.5	Unit (6490)	589.5	Unit (6490)	380	17	5	3.8	1.6	Positive	A
PE(O-36:3)	No	728.6	Unit (6490)	587.5	Unit (6490)	380	17	5	3.8	1.6	Positive	A
PE(O-36:4)	No	726.5	Unit (6490)	585.5	Unit (6490)	380	17	5	3.8	1.6	Positive	A
PE(O-36:5)	No	724.5	Unit (6490)	583.5	Unit (6490)	380	17	5	3.8	1.6	Positive	A
PE(O-36:6)	No	722.5	Unit (6490)	581.5	Unit (6490)	380	17	5	3.8	1.6	Positive	A
PE(O-38:0)	No	762.6	Unit (6490)	621.6	Unit (6490)	380	17	5	3.8	1.6	Positive	A
PE(O-38:1)	No	760.6	Unit (6490)	619.6	Unit (6490)	380	17	5	3.8	1.6	Positive	A
PE(O-38:2)	No	758.6	Unit (6490)	617.6	Unit (6490)	380	17	5	3.8	1.6	Positive	A
PE(O-38:3)	No	756.6	Unit (6490)	615.6	Unit (6490)	380	17	5	3.8	1.6	Positive	A
PE(O-38:4)	No	754.6	Unit (6490)	613.6	Unit (6490)	380	17	5	3.8	1.6	Positive	A
PE(O-38:5)	No	752.6	Unit (6490)	611.5	Unit (6490)	380	17	5	3.8	1.6	Positive	A
PE(O-40:5)	No	780.6	Unit (6490)	639.6	Unit (6490)	380	17	5	3.8	1.6	Positive	A
PE(O-40:6)	No	778.5	Unit (6490)	637.5	Unit (6490)	380	17	5	3.8	1.6	Positive	A
PE(O-40:7)	No	776.6	Unit (6490)	635.5	Unit (6490)	380	17	5	3.8	1.6	Positive	A
PE(P-32:0)	No	676.5	Unit (6490)	535.5	Unit (6490)	380	17	5	3.8	1.6	Positive	A
PE(P-32:1)	No	674.5	Unit (6490)	533.5	Unit (6490)	380	17	5	3.8	1.6	Positive	A
PE(P-32:2)	No	672.5	Unit (6490)	531.5	Unit (6490)	380	17	5	3.8	1.6	Positive	A
PE(P-34:0)	No	704.5	Unit (6490)	563.5	Unit (6490)	380	17	5	3.8	1.6	Positive	A
PE(P-34:0) NEG	No	702.5	Unit (6490)	196	Unit (6490)	380	50	5	3.8	1.6	Negative	A
PE(P-34:1)	No	702.5	Unit (6490)	561.5	Unit (6490)	380	17	5	3.8	1.6	Positive	A
PE(P-34:1) NEG	No	700.5	Unit (6490)	196	Unit (6490)	380	50	5	3.8	1.6	Negative	A
PE(P-34:2)	No	700.5	Unit (6490)	559.5	Unit (6490)	380	17	5	3.8	1.6	Positive	A
PE(P-36:0)	No	732.5	Unit (6490)	591.5	Unit (6490)	380	17	5	3.8	1.6	Positive	A
PE(P-36:1)	No	730.5	Unit (6490)	589.5	Unit (6490)	380	17	5	3.8	1.6	Positive	A
PE(P-36:1) NEG	No	728.5	Unit (6490)	196	Unit (6490)	380	50	5	3.8	1.6	Negative	A
PE(P-36:2)	No	728.6	Unit (6490)	587.5	Unit (6490)	380	17	5	3.8	1.6	Positive	A
PE(P-36:3)	No	726.5	Unit (6490)	585.5	Unit (6490)	380	17	5	3.8	1.6	Positive	A
PE(P-36:4)	No	724.5	Unit (6490)	583.5	Unit (6490)	380	17	5	3.8	1.6	Positive	A
PE(P-38:0)	No	760.6	Unit (6490)	619.5	Unit (6490)	380	17	5	3.8	1.6	Positive	A
PE(P-38:1)	No	758.6	Unit (6490)	617.5	Unit (6490)	380	17	5	3.8	1.6	Positive	A
PE(P-38:2)	No	756.6	Unit (6490)	615.5	Unit (6490)	380	17	5	3.8	1.6	Positive	A
PE(P-38:3)	No	754.6	Unit (6490)	613.5	Unit (6490)	380	17	5	3.8	1.6	Positive	A
PE(P-38:4)	No	752.6	Unit (6490)	611.5	Unit (6490)	380	17	5	3.8	1.6	Positive	A
PE(P-38:5)	No	750.5	Unit (6490)	609.6	Unit (6490)	380	17	5	3.8	1.6	Positive	A
PE(P-38:6)	No	748.5	Unit (6490)	607.5	Unit (6490)	380	17	5	3.8	1.6	Positive	A
PE(P-40:5)	No	778.5	Unit (6490)	637.5	Unit (6490)	380	17	5	3.8	1.6	Positive	A
PE(P-40:6)	No	776.6	Unit (6490)	635.5	Unit (6490)	380	17	5	3.8	1.6	Positive	A
PG 16:0/18:1	No	747.5	Unit (6490)	281.3	Unit (6490)	380	35	5	1.5	3	Negative	A
PG 16:0/18:1	No	747.5	Unit (6490)	255.2	Unit (6490)	380	35	5	1.5	3	Negative	A
PG 16:1/16:0	No	719.5	Unit (6490)	253.3	Unit (6490)	380	35	5	1.5	3	Negative	A
PG 16:1/16:1	No	717.5	Unit (6490)	253.3	Unit (6490)	380	35	5	1.5	3	Negative	A
PG 18:0/16:0	No	749.5	Unit (6490)	283.3	Unit (6490)	380	35	5	1.5	3	Negative	A
PG 18:0/18:0	No	777.6	Unit (6490)	283.3	Unit (6490)	380	35	5	1.5	3	Negative	A
PG 18:1/16:1	No	745.5	Unit (6490)	281.3	Unit (6490)	380	35	5	1.5	3	Negative	A
PG 18:1/16:2	No	743.5	Unit (6490)	281.3	Unit (6490)	380	35	5	1.5	3	Negative	A
PG 18:1/18:0	No	775.5	Unit (6490)	281.3	Unit (6490)	380	35	5	1.5	3	Negative	A
PG 18:1/18:1	No	773.5	Unit (6490)	281.3	Unit (6490)	380	35	5	1.5	3	Negative	A
PG 18:2/16:0	No	745.5	Unit (6490)	279.3	Unit (6490)	380	35	5	1.5	3	Negative	A
PG 18:2/16:1	No	743.5	Unit (6490)	279.3	Unit (6490)	380	35	5	1.5	3	Negative	A
PG 18:2/18:0	No	773.5	Unit (6490)	279.3	Unit (6490)	380	35	5	1.5	3	Negative	A
PG 18:2/18:1	No	771.5	Unit (6490)	279.3	Unit (6490)	380	35	5	1.5	3	Negative	A
PG 18:2/18:2	No	769.5	Unit (6490)	279.3	Unit (6490)	380	35	5	1.5	3	Negative	A
PG 20:4/16:0	No	769.5	Unit (6490)	303.3	Unit (6490)	380	35	5	1.5	3	Negative	A
PG 20:4/16:1	No	767.5	Unit (6490)	303.3	Unit (6490)	380	35	5	1.5	3	Negative	A
PG 20:4/18:1	No	795.5	Unit (6490)	303.3	Unit (6490)	380	35	5	1.5	3	Negative	A
PG 20:4/18:2	No	793.5	Unit (6490)	279.3	Unit (6490)	380	35	5	1.5	3	Negative	A
PI 32:0	No	809.7	Unit (6490)	241.1	Unit (6490)	380	33	5	4.7	4.6	Negative	A
PI 32:1	No	807.7	Unit (6490)	241.1	Unit (6490)	380	33	5	4.7	4.6	Negative	A
PI 32:2	No	805.7	Unit (6490)	241.1	Unit (6490)	380	33	5	4.7	4.6	Negative	A
PI 34:0	No	835.7	Unit (6490)	241.1	Unit (6490)	380	33	5	4.7	4.6	Negative	A
PI 34:1	No	833.7	Unit (6490)	241.1	Unit (6490)	380	33	5	4.7	4.6	Negative	A
PI 34:2	No	831.7	Unit (6490)	241.1	Unit (6490)	380	33	5	4.7	4.6	Negative	A
PI 36:0	No	863.8	Unit (6490)	241.1	Unit (6490)	380	33	5	4.7	4.6	Negative	A
PI 36:1	No	861.8	Unit (6490)	241.1	Unit (6490)	380	33	5	4.7	4.6	Negative	A
PI 36:2	No	859.8	Unit (6490)	241.1	Unit (6490)	380	33	5	4.7	4.6	Negative	A
PI 36:3	No	857.8	Unit (6490)	241.1	Unit (6490)	380	33	5	4.7	4.6	Negative	A
PI 38:0	No	891.8	Unit (6490)	241.1	Unit (6490)	380	33	5	4.7	4.6	Negative	A
PI 38:1	No	889.8	Unit (6490)	241.1	Unit (6490)	380	33	5	4.7	4.6	Negative	A
PI 38:2	No	887.8	Unit (6490)	241.1	Unit (6490)	380	33	5	4.7	4.6	Negative	A
PI 38:3	No	885.8	Unit (6490)	241.1	Unit (6490)	380	33	5	4.7	4.6	Negative	A
PI 38:4	No	883.8	Unit (6490)	241.1	Unit (6490)	380	33	5	4.7	4.6	Negative	A
PI 38:5	No	881.8	Unit (6490)	241.1	Unit (6490)	380	33	5	4.7	4.6	Negative	A
PI 40:0	No	919.8	Unit (6490)	241.1	Unit (6490)	380	33	5	4.7	4.6	Negative	A
PI 40:1	No	917.8	Unit (6490)	241.1	Unit (6490)	380	33	5	4.7	4.6	Negative	A
PI 40:2	No	915.8	Unit (6490)	241.1	Unit (6490)	380	33	5	4.7	4.6	Negative	A
PI 40:3	No	913.8	Unit (6490)	241.1	Unit (6490)	380	33	5	4.7	4.6	Negative	A
PI 40:4	No	911.8	Unit (6490)	241.1	Unit (6490)	380	33	5	4.7	4.6	Negative	A
PI 40:5	No	909.8	Unit (6490)	241.1	Unit (6490)	380	33	5	4.7	4.6	Negative	A
Sa1P 17:0	Yes	368.39	Unit (6490)	270.3	Unit (6490)	380	19	5	9	4	Positive	A
Sa1P 17:0	Yes	368.39	Unit (6490)	252.39	Unit (6490)	380	19	5	9	4	Positive	A
Sa1P d 18:0	No	382.4	Unit (6490)	266.4	Unit (6490)	380	19	5	9	4	Positive	A
So1P 17:1	Yes	366.32	Unit (6490)	250.3	Unit (6490)	380	21	5	9	4	Positive	A
So1P d 18:1	No	380.4	Unit (6490)	264.4	Unit (6490)	380	21	5	9	4	Positive	A
